# Supplementary material for: Flash healing of laser-induced graphene
Source: Nat Commun. 2024 Apr 4;15:2925. doi: 10.1038/s41467-024-47341-1 (PMC10995154; doi:10.1038/s41467-024-47341-1)
Supplement: Supplementary file 7 — Source Data [file 41467_2024_47341_MOESM7_ESM.xlsx]

## Sheet: Fig.1c
FJH voltage (V)	Temperature (°C)	Energy density (J cm-2)
150	1317	10.51
160	1701	13.37
170	2077	17.57
180	2274	21.99
190	2534	27.55

## Sheet: Fig.1d
FJH voltage (V)	Replicate 1 (ohm)	Replicate 2 (ohm)	Replicate 3 (ohm)	Ave	Std	R/R0 (%)
0	588	604	576	589.333	14.0475	100
150	572	593	573	579.333	11.8462	98.3032
160	551	534	559	548	12.7672	92.9864
170	415	405	421	413.667	8.0829	70.1923
180	304	298	317	306.333	9.71253	51.9796
190	133	120	116	123	8.88819	20.871

## Sheet: Fig.1e
Time (ms)	Voltage (V)	Time (ms)	Voltage (V)	Time (ms)	Voltage (V)	Time (ms)	Voltage (V)	Time (ms)	Voltage (V)
0.25	0.97744	0.25	0.9685	0.25	1.01882	0.25	0.98192	0.0135	0.99533
0.51	0.94221	0.51	0.97016	0.51	0.97777	0.51	0.94342	0.0301	0.98244
0.78	0.97087	0.78	0.97067	0.78	0.99574	0.78	1.00165	0.0466	1.00476
1.04	0.96189	1.04	0.98444	1.04	0.96123	1.04	1.01869	0.0632	0.97754
1.31	0.96701	1.31	0.98041	1.31	1.01463	1.31	0.98908	0.0798	0.98089
1.57	0.99396	1.57	0.95876	1.57	0.97768	1.57	0.97866	0.0964	0.92657
1.84	1.01299	1.84	0.95725	1.84	0.99033	1.84	1.01693	0.113	0.99557
2.1	0.98071	2.1	0.93603	2.1	0.97917	2.1	0.97165	0.1295	0.98399
2.37	0.98757	2.37	1.01463	2.37	0.93745	2.37	0.9742	0.1461	0.97002
2.63	0.98523	2.63	0.9811	2.63	1.00371	2.63	0.98331	0.1627	0.94674
2.9	0.94988	2.9	0.97361	2.9	0.98496	2.9	1.0466	0.1793	1.01252
3.17	0.99198	3.17	0.99908	3.17	0.98302	3.17	0.99609	0.1958	0.97432
3.43	0.97886	3.43	0.96059	3.43	0.95891	3.43	1.00284	0.2124	0.98829
3.7	0.94815	3.7	0.97913	3.7	0.97777	3.7	0.96681	0.229	0.97731
3.96	0.98138	3.96	0.94368	3.96	0.93188	3.96	0.97189	0.2456	0.98614
4.23	0.9861	4.23	1.0179	4.23	0.97666	4.23	0.98229	0.2622	0.97325
4.49	1.00229	4.49	0.94667	4.49	0.98451	4.49	0.96561	0.2788	0.95617
4.76	0.98799	4.76	0.97375	4.76	0.9785	4.76	1.01273	0.2953	0.98698
5.02	0.97743	5.02	0.97265	5.02	0.98592	5.02	1.02845	0.3119	0.99127
5.29	0.97843	5.29	0.9655	5.29	0.97666	5.29	1.01608	0.3285	0.95773
5.55	0.95722	5.55	0.96025	5.55	0.97184	5.55	0.96878	0.3451	0.93648
5.82	0.95846	5.82	0.97235	5.82	0.98801	5.82	0.97978	0.3617	0.96011
6.08	0.97229	6.08	0.97672	6.08	0.98107	6.08	0.98101	0.3782	0.95319
6.35	0.98948	6.35	1.00288	6.35	0.98789	6.35	1.00188	0.3948	0.94913
6.61	0.99866	6.61	0.95103	6.61	0.99156	6.61	0.96474	0.4114	0.9274
6.88	0.97271	6.88	1.02724	6.88	0.9789	6.88	0.97396	0.428	1.00799
7.14	0.96983	7.14	0.93557	7.14	0.9354	7.14	0.95023	0.4445	0.98913
7.41	1.00259	7.41	1.00184	7.41	0.98132	7.41	1.00685	0.4611	0.99187
7.68	0.94124	7.68	1.00297	7.68	0.97508	7.68	0.99917	0.4777	0.99963
7.94	0.96279	7.94	0.97086	7.94	0.99241	7.94	1.03037	0.4943	1.00894
8.21	0.96868	8.21	0.96717	8.21	0.97343	8.21	0.97798	0.5109	0.98399
8.47	0.98059	8.47	0.95359	8.47	0.98451	8.47	0.99053	0.5275	0.96358
8.74	0.98887	8.74	0.9829	8.74	0.99653	8.74	0.98827	0.544	0.9859
9	0.99351	9	0.94261	9	0.94956	9	0.99113	0.5606	0.97946
9.27	0.95252	9.27	0.97926	9.27	0.98562	9.27	0.99939	0.5772	0.97277
9.53	0.96846	9.53	0.99495	9.53	0.98778	9.53	0.94767	0.5938	0.95367
9.8	0.97138	9.8	0.98375	9.8	0.97347	9.8	0.95831	0.6104	1.02458
10.06	1.00269	10.06	0.95704	10.06	0.96758	10.06	1.01023	0.6269	1.01646
10.33	0.96467	10.33	1.00212	10.33	1.00023	10.33	1.00068	0.6435	1.00357
10.59	0.97786	10.59	0.94649	10.59	0.96693	10.59	1.03103	0.6601	0.98459
10.86	0.98625	10.86	0.96122	10.86	0.98322	10.86	0.98748	0.6767	0.99772
11.12	0.98744	11.12	0.98095	11.12	0.9899	11.12	0.96099	0.6932	0.97647
11.39	0.98713	11.39	1.01454	11.39	0.98026	11.39	1.00321	0.7098	0.97838
11.65	1.00502	11.65	0.99321	11.65	0.96664	11.65	1.01314	0.7264	0.96871
11.92	0.97011	11.92	0.98068	11.92	0.92986	11.92	0.9661	0.743	0.98435
12.18	0.95889	12.18	1.01743	12.18	1.01396	12.18	0.99535	0.7596	0.95044
12.45	0.94722	12.45	0.95571	12.45	0.97656	12.45	0.97328	0.7762	0.95343
12.72	0.98993	12.72	1.01688	12.72	0.9652	12.72	1.01694	0.7928	0.98244
12.98	0.9667	12.98	0.98469	12.98	0.97605	12.98	0.99972	0.8093	0.95749
13.25	0.99642	13.25	0.9601	13.25	0.99893	13.25	0.99777	0.8259	0.95235
13.51	0.96701	13.51	0.9732	13.51	0.97062	13.51	0.9714	0.8425	0.93254
13.78	1.0056	13.78	0.94652	13.78	1.00578	13.78	0.96556	0.8591	1.0216
14.04	0.97228	14.04	0.99099	14.04	0.94476	14.04	0.97396	0.8756	1.0025
14.31	0.98604	14.31	0.98496	14.31	0.97431	14.31	1.00038	0.8922	1.00584
14.57	1.00418	14.57	0.9804	14.57	0.97286	14.57	1.03557	0.9088	0.99187
14.84	0.92876	14.84	0.98693	14.84	1.00924	14.84	0.96011	0.9254	1.01014
15.1	0.99432	15.1	0.98199	15.1	0.98096	15.1	0.9966	0.942	0.99712
15.37	0.9361	15.37	0.92552	15.37	0.99272	15.37	0.97144	0.9585	0.98113
15.63	0.94892	15.63	0.97822	15.63	0.97672	15.63	0.96765	0.9751	1.00369
15.9	0.98313	15.9	0.96238	15.9	0.96868	15.9	0.99527	0.9917	1.00691
16.16	0.97826	16.16	0.97501	16.16	0.99011	16.16	0.97232	1.0083	1.00763
16.43	0.97119	16.43	0.95491	16.43	1.00168	16.43	0.97832	1.0249	0.97969
16.69	0.9687	16.69	1.01796	16.69	0.95238	16.69	0.99996	1.0415	1.04822
16.96	0.95197	16.96	1.00675	16.96	0.9665	16.96	1.01999	1.058	1.00763
17.23	0.99602	17.23	0.9367	17.23	1.01248	17.23	0.98747	1.0746	0.99151
17.49	0.99757	17.49	0.96002	17.49	0.98089	17.49	1.01182	1.0912	0.95498
17.76	0.97695	17.76	0.96949	17.76	0.98787	17.76	1.01108	1.1078	0.98196
18.02	0.96684	18.02	0.98702	18.02	0.98799	18.02	1.01609	1.1243	0.97062
18.29	1.02381	18.29	1.01154	18.29	0.93027	18.29	0.94467	1.1409	0.96716
18.55	0.96552	18.55	0.99354	18.55	0.97134	18.55	0.9764	1.1575	0.96035
18.82	0.97814	18.82	1.0143	18.82	0.96247	18.82	1.00993	1.1741	0.9582
19.08	1.0055	19.08	0.97343	19.08	0.99304	19.08	0.96535	1.1907	0.9594
19.35	0.94719	19.35	0.98572	19.35	0.96379	19.35	1.02391	1.2072	0.94352
19.61	0.96132	19.61	0.97674	19.61	0.99918	19.61	0.97951	1.2238	0.99557
19.88	0.96122	19.88	0.95716	19.88	0.98178	19.88	0.97322	1.2404	0.94889
20.14	2.39079	20.14	2.4023	20.14	3.61249	20.14	2.07719	1.257	0.9674
20.41	4.46922	20.41	5.42917	20.41	6.07787	20.41	4.25997	1.2736	0.96179
20.67	8.84588	20.67	11.3441	20.67	11.6933	20.67	9.42665	1.2902	1.02434
20.94	16.0094	20.94	19.9466	20.94	20.1726	20.94	17.3516	1.3067	1.00679
21.2	25.4725	21.2	29.8311	21.2	30.2417	21.2	27.3946	1.3233	1.02566
21.47	34.7921	21.47	38.9956	21.47	39.5147	21.47	37.0234	1.3399	1.0087
21.74	43.2239	21.74	47.1291	21.74	47.83	21.74	45.842	1.3565	1.00333
22	50.793	22	54.6535	22	55.562	22	53.8921	1.3731	0.99796
22.27	57.7727	22.27	61.6453	22.27	62.7661	22.27	61.4289	1.3896	1.00739
22.53	64.2697	22.53	68.1817	22.53	69.5363	22.53	68.4791	1.4062	1.02088
22.8	70.2811	22.8	74.2527	22.8	75.8148	22.8	75.1902	1.4228	0.99151
23.06	75.8848	23.06	79.9442	23.06	81.7613	23.06	81.4286	1.4394	0.99426
23.33	81.0912	23.33	85.2393	23.33	87.2683	23.33	87.2998	1.456	0.94352
23.59	85.8866	23.59	90.1817	23.59	92.4497	23.59	92.8482	1.4726	1.00632
23.86	90.3849	23.86	94.8476	23.86	97.3584	23.86	98.0776	1.4891	0.98865
24.12	94.636	24.12	99.2058	24.12	101.992	24.12	102.955	1.5057	0.97898
24.39	98.4903	24.39	103.302	24.39	106.279	24.39	107.641	1.5223	0.94221
24.65	102.144	24.65	107.059	24.65	110.317	24.65	111.953	1.5389	0.9779
24.92	105.557	24.92	110.58	24.92	114.101	24.92	116.067	1.5554	0.97408
25.18	108.732	25.18	113.879	25.18	117.632	25.18	119.91	1.572	0.96119
25.45	111.623	25.45	116.966	25.45	120.936	25.45	123.542	1.5886	0.95319
25.71	114.343	25.71	119.91	25.71	124.033	25.71	126.908	1.6052	0.96871
25.98	116.872	25.98	122.526	25.98	126.935	25.98	130.094	1.6218	0.94077
26.25	119.207	26.25	125.092	26.25	129.657	26.25	133.072	1.6383	0.94053
26.51	121.417	26.51	127.391	26.51	132.2	26.51	135.892	1.6549	0.96847
26.78	123.392	26.78	129.509	26.78	134.571	26.78	138.524	1.6715	1.00035
27.04	125.306	27.04	131.546	27.04	136.778	27.04	141.006	1.6881	0.98865
27.31	127.03	27.31	133.41	27.31	138.9	27.31	143.38	1.7047	0.95689
27.57	128.67	27.57	135.197	27.57	140.892	27.57	145.582	1.7213	1.00823
27.84	130.136	27.84	136.842	27.84	142.762	27.84	147.689	1.7378	0.98614
28.1	131.533	28.1	138.384	28.1	144.479	28.1	149.633	1.7544	0.98411
28.37	132.819	28.37	139.82	28.37	146.03	28.37	151.452	1.771	0.97898
28.63	134.025	28.63	141.191	28.63	147.554	28.63	153.134	1.7876	0.98328
28.9	135.166	28.9	142.515	28.9	149.019	28.9	154.758	1.8041	0.96692
29.16	136.178	29.16	143.637	29.16	150.324	29.16	156.303	1.8207	0.98542
29.43	137.135	29.43	144.754	29.43	151.569	29.43	157.696	1.8373	1.00608
29.69	138.035	29.69	145.765	29.69	152.741	29.69	159.088	1.8539	0.99211
29.96	138.927	29.96	146.698	29.96	153.822	29.96	160.298	1.8705	0.98674
30.22	139.695	30.22	147.562	30.22	154.894	30.22	161.509	1.887	0.93815
30.49	140.444	30.49	148.428	30.49	155.796	30.49	162.628	1.9036	0.99856
30.75	141.101	30.75	149.185	30.75	156.691	30.75	163.677	1.9202	0.99044
31.02	141.765	31.02	149.912	31.02	157.539	31.02	164.682	1.9368	1.00787
31.29	142.335	31.29	150.59	31.29	158.357	31.29	165.59	1.9534	0.98304
31.55	142.886	31.55	151.194	31.55	159.09	31.55	166.447	1.97	1.0093
31.82	143.437	31.82	151.777	31.82	159.791	31.82	167.257	1.9865	0.98865
32.08	143.87	32.08	152.345	32.08	160.429	32.08	168.018	2.0031	0.95988
32.35	144.278	32.35	152.869	32.35	161.004	32.35	168.788	2.0197	0.98196
32.61	144.671	32.61	153.345	32.61	161.602	32.61	169.425	2.0363	1.0136
32.88	145.076	32.88	153.765	32.88	162.144	32.88	170.071	2.0529	1.00715
33.14	145.453	33.14	154.21	33.14	162.631	33.14	170.648	2.0694	0.97683
33.41	145.754	33.41	154.571	33.41	163.068	33.41	171.24	2.086	1.03366
33.67	146.081	33.67	154.956	33.67	163.523	33.67	171.762	2.1026	1.00799
33.94	146.338	33.94	155.28	33.94	163.978	33.94	172.227	2.1192	1.00476
34.2	146.596	34.2	155.62	34.2	164.327	34.2	172.733	2.1357	0.95558
34.47	146.83	34.47	155.921	34.47	164.715	34.47	173.161	2.1523	0.99044
34.73	147.058	34.73	156.18	34.73	165.07	34.73	173.587	2.1689	0.97229
35	147.255	35	156.438	35	165.356	35	173.943	2.1855	0.95498
35.26	147.434	35.26	156.669	35.26	165.647	35.26	174.288	2.2021	0.96358
35.53	147.631	35.53	156.849	35.53	165.894	35.53	174.634	2.2187	0.95832
35.8	147.839	35.8	157.1	35.8	166.179	35.8	174.953	2.2352	0.95498
36.06	147.995	36.06	157.313	36.06	166.394	36.06	175.285	2.2518	0.9323
36.33	148.118	36.33	157.481	36.33	166.666	36.33	175.525	2.2684	0.99044
36.59	148.265	36.59	157.661	36.59	166.855	36.59	175.785	2.285	0.97086
36.86	148.387	36.86	157.852	36.86	167.026	36.86	175.997	2.3016	0.95606
37.12	148.488	37.12	157.966	37.12	167.247	37.12	176.317	2.3181	0.90723
37.39	148.587	37.39	158.082	37.39	167.419	37.39	176.564	2.3347	0.96119
37.65	148.704	37.65	158.263	37.65	167.609	37.65	176.78	2.3513	0.94543
37.92	148.806	37.92	158.352	37.92	167.749	37.92	176.938	2.3679	0.96716
38.18	148.858	38.18	158.447	38.18	167.892	38.18	177.147	2.3844	0.98566
38.45	148.978	38.45	158.565	38.45	168.02	38.45	177.306	2.401	0.98375
38.71	149.004	38.71	158.675	38.71	168.165	38.71	177.461	2.4176	1.00715
38.98	149.101	38.98	158.788	38.98	168.259	38.98	177.625	2.4342	0.96334
39.24	149.149	39.24	158.843	39.24	168.379	39.24	177.752	2.4508	1.01861
39.51	149.238	39.51	158.919	39.51	168.519	39.51	177.872	2.4674	0.98244
39.77	149.279	39.77	158.979	39.77	168.56	39.77	178.022	2.484	0.98542
40.04	149.311	40.04	159.04	40.04	168.696	40.04	178.138	2.5005	0.94937
40.31	149.378	40.31	159.127	40.31	168.781	40.31	178.238	2.5171	1.03294
40.57	149.425	40.57	159.179	40.57	168.859	40.57	178.32	2.5337	1.005
40.84	149.484	40.84	159.216	40.84	168.879	40.84	178.416	2.5503	1.00035
41.1	148.796	41.1	156.886	41.1	166.647	41.1	177.672	2.5668	0.98375
41.37	145.223	41.37	152.759	41.37	162.128	41.37	172.827	2.5834	0.98268
41.63	141.442	41.63	148.736	41.63	157.654	41.63	167.892	2.6	0.99498
41.9	137.725	41.9	144.825	41.9	153.343	41.9	163.085	2.6166	1.00823
42.16	134.183	42.16	141.027	42.16	149.136	42.16	158.365	2.6332	1.02351
42.43	130.725	42.43	137.301	42.43	145.052	42.43	153.705	2.6497	1.00094
42.69	127.377	42.69	133.759	42.69	141.018	42.69	149.234	2.6663	0.99903
42.96	124.107	42.96	130.269	42.96	137.065	42.96	144.822	2.6829	0.95856
43.22	120.889	43.22	126.872	43.22	133.216	43.22	140.488	2.6995	1.00656
43.49	117.803	43.49	123.549	43.49	129.504	43.49	136.28	2.7161	1.00691
43.75	114.791	43.75	120.37	43.75	125.897	43.75	132.164	2.7327	1.01229
44.02	111.842	44.02	117.251	44.02	122.33	44.02	128.145	2.7492	0.94627
44.28	108.953	44.28	114.228	44.28	118.912	44.28	124.204	2.7658	1.01981
44.55	106.196	44.55	111.234	44.55	115.543	44.55	120.406	2.7824	0.98805
44.82	103.493	44.82	108.387	44.82	112.261	44.82	116.685	2.799	0.98053
45.08	100.879	45.08	105.571	45.08	109.11	45.08	113.098	2.8155	0.94459
45.35	98.2671	45.35	102.859	45.35	106.027	45.35	109.624	2.8321	0.99175
45.61	95.8124	45.61	100.205	45.61	102.994	45.61	106.22	2.8487	0.97683
45.88	93.352	45.88	97.6201	45.88	100.107	45.88	102.896	2.8653	0.96847
46.14	90.954	46.14	95.0815	46.14	97.2644	46.14	99.7169	2.8819	0.95021
46.41	88.6588	46.41	92.6643	46.41	94.545	46.41	96.619	2.8984	0.97325
46.67	86.4257	46.67	90.2785	46.67	91.8613	46.67	93.6036	2.915	0.99342
46.94	84.2283	46.94	87.9709	46.94	89.2954	46.94	90.6901	2.9316	0.9754
47.2	82.0703	47.2	85.7133	47.2	86.7681	47.2	87.8785	2.9482	0.97814
47.47	79.9691	47.47	83.5433	47.47	84.3233	47.47	85.2141	2.9648	0.97647
47.73	77.9678	47.73	81.3638	47.73	81.9497	47.73	82.5541	2.9814	0.97754
48	75.9724	48	79.2788	48	79.6773	48	80.0422	2.9979	0.94865
48.26	74.0337	48.26	77.2384	48.26	77.4416	48.26	77.533	3.0145	1.005
48.53	72.1516	48.53	75.2757	48.53	75.2826	48.53	75.1973	3.0311	0.98913
48.79	70.2823	48.79	73.3204	48.79	73.2095	48.79	72.906	3.0477	0.9674
49.06	68.4951	49.06	71.466	49.06	71.1545	49.06	70.6459	3.0643	0.9237
49.32	66.7628	49.32	69.6341	49.32	69.1552	49.32	68.4873	3.0808	0.98292
49.59	65.0635	49.59	67.8637	49.59	67.2649	49.59	66.3778	3.0974	0.93982
49.86	63.4152	49.86	66.1553	49.86	65.3789	49.86	64.3601	3.114	0.96358
50.12	61.7761	50.12	64.4228	50.12	63.5518	50.12	62.393	3.1306	0.9668
50.39	60.2186	50.39	62.7777	50.39	61.8268	50.39	60.4961	3.1471	1.01515
50.65	58.6929	50.65	61.196	50.65	60.1389	50.65	58.6176	3.1637	0.99402
50.92	57.172	50.92	59.6141	50.92	58.4325	50.92	56.8189	3.1803	0.98137
51.18	55.697	51.18	58.0596	51.18	56.8208	51.18	55.0921	3.1969	0.96477
51.45	54.2314	51.45	56.6185	51.45	55.2423	51.45	53.4086	3.2135	0.99283
51.71	52.8827	51.71	55.1659	51.71	53.6992	51.71	51.8045	3.2301	0.9754
51.98	51.5281	51.98	53.7353	51.98	52.2575	51.98	50.2008	3.2466	0.96047
52.24	50.2068	52.24	52.3392	52.24	50.7665	52.24	48.6845	3.2632	0.9588
52.51	48.901	52.51	51.0329	52.51	49.3742	52.51	47.1727	3.2798	1.01575
52.77	47.6565	52.77	49.6898	52.77	48.0354	52.77	45.752	3.2964	0.99235
53.04	46.4487	53.04	48.4138	53.04	46.6412	53.04	44.3326	3.313	1.00847
53.3	45.2292	53.3	47.1591	53.3	45.3915	53.3	43.0026	3.3295	0.99927
53.57	44.0637	53.57	45.9794	53.57	44.131	53.57	41.67	3.3461	0.9988
53.83	42.9321	53.83	44.7715	53.83	42.9339	53.83	40.4381	3.3627	0.97516
54.1	41.831	54.1	43.627	54.1	41.6914	54.1	39.1732	3.3793	0.96632
54.37	40.7153	54.37	42.4789	54.37	40.5548	54.37	38.0344	3.3958	0.98698
54.63	39.6764	54.63	41.3873	54.63	39.4594	54.63	36.8436	3.4124	0.97062
54.9	38.6097	54.9	40.2639	54.9	38.3607	54.9	35.7442	3.429	0.9674
55.16	37.6212	55.16	39.2473	55.16	37.2292	55.16	34.6816	3.4456	0.92478
55.43	36.66	55.43	38.1748	55.43	36.2397	55.43	33.6232	3.4622	0.98614
55.69	35.6821	55.69	37.2174	55.69	35.2574	55.69	32.6014	3.4788	0.95235
55.96	34.7403	55.96	36.2476	55.96	34.2502	55.96	31.6016	3.4953	0.97731
56.22	33.8217	56.22	35.2798	56.22	33.2988	56.22	30.6563	3.5119	0.92358
56.49	32.939	56.49	34.3776	56.49	32.397	56.49	29.7014	3.5285	1.02614
56.75	32.0534	56.75	33.4809	56.75	31.4429	56.75	28.7852	3.5451	0.9939
57.02	31.1879	57.02	32.5801	57.02	30.5846	57.02	27.9237	3.5617	0.98053
57.28	30.3969	57.28	31.6879	57.28	29.7392	57.28	27.0699	3.5782	0.95021
57.55	29.6015	57.55	30.9021	57.55	28.8762	57.55	26.2489	3.5948	1.00894
57.81	28.7982	57.81	30.0542	57.81	28.0396	57.81	25.4532	3.6114	0.9822
58.08	28.0171	58.08	29.2518	58.08	27.2676	58.08	24.6798	3.628	0.98733
58.34	27.2688	58.34	28.4401	58.34	26.5224	58.34	23.9291	3.6446	0.97552
58.61	26.5443	58.61	27.7451	58.61	25.7772	58.61	23.1894	3.6611	0.9631
58.88	25.8104	58.88	26.9789	58.88	25.0171	58.88	22.474	3.6777	0.98375
59.14	25.1008	59.14	26.2381	59.14	24.3076	59.14	21.7902	3.6943	0.96226
59.41	24.4469	59.41	25.5394	59.41	23.5951	59.41	21.0981	3.7109	0.96978
59.67	23.7614	59.67	24.8685	59.67	22.9448	59.67	20.4623	3.7275	0.98722
59.94	23.0868	59.94	24.1686	59.94	22.2724	59.94	19.8422	3.7441	0.9822
60.2	22.4639	60.2	23.5098	60.2	21.632	60.2	19.2123	3.7606	0.98053
60.47	21.8725	60.47	22.848	60.47	21.0091	60.47	18.5994	3.7772	0.99474
60.73	21.2459	60.73	22.2734	60.73	20.3959	60.73	18.0166	3.7938	0.97862
61	20.6314	61	21.6395	61	19.8125	61	17.4416	3.8104	0.97229
61.26	20.0837	61.26	21.0214	61.26	19.2428	61.26	16.8965	3.8269	0.93301
61.53	19.518	61.53	20.4495	61.53	18.6665	61.53	16.3344	3.8435	0.99605
61.79	18.9357	61.79	19.8935	61.79	18.1088	61.79	15.8284	3.8601	0.96907
62.06	18.4308	62.06	19.335	62.06	17.5535	62.06	15.3014	3.8767	0.96226
62.32	17.9017	62.32	18.7741	62.32	17.0681	62.32	14.7973	3.8933	0.95617
62.59	17.3893	62.59	18.2248	62.59	16.5414	62.59	14.3105	3.9098	1.02542
62.85	16.9085	62.85	17.7425	62.85	16.0424	62.85	13.8345	3.9264	1.00441
63.12	16.3969	63.12	17.2386	63.12	15.5615	63.12	13.3826	3.943	1.00333
63.39	15.9425	63.39	16.7176	63.39	15.0835	63.39	12.9612	3.9596	0.97002
63.65	15.4473	63.65	16.2323	63.65	14.6267	63.65	12.5386	3.9762	0.98913
63.92	15.0354	63.92	15.7818	63.92	14.177	63.92	12.1153	3.9928	0.97014
64.18	14.5715	64.18	15.3189	64.18	13.7272	64.18	11.7119	4.0093	0.96955
64.45	14.1348	64.45	14.8469	64.45	13.2811	64.45	11.3117	4.0259	0.96656
64.71	13.6899	64.71	14.4291	64.71	12.9033	64.71	10.9265	4.0425	0.98674
64.98	13.2654	64.98	14.002	64.98	12.4862	64.98	10.5482	4.0591	1.01551
65.24	12.8741	65.24	13.5261	65.24	12.0862	65.24	10.1755	4.0756	1.01002
65.51	12.5262	65.51	13.1525	65.51	11.6968	65.51	9.83848	4.0922	1.02136
65.77	12.1246	65.77	12.7614	65.77	11.3143	65.77	9.47435	4.1088	1.02733
66.04	11.7391	66.04	12.3577	66.04	10.9837	66.04	9.14776	4.1254	1.00393
66.3	11.3556	66.3	12.0016	66.3	10.5882	66.3	8.80248	4.142	0.95964
66.57	11.0042	66.57	11.6154	66.57	10.2501	66.57	8.4697	4.1585	1.00226
66.83	10.643	66.83	11.2435	66.83	9.91726	66.83	8.1332	4.1751	0.97647
67.1	10.3295	67.1	10.8925	67.1	9.57126	67.1	7.86671	4.1917	0.98698
67.36	9.98504	67.36	10.5586	67.36	9.26376	67.36	7.57857	4.2083	0.97062
67.63	9.66182	67.63	10.2208	67.63	8.94087	67.63	7.28465	4.2249	1.00309
67.89	9.31094	67.89	9.88249	67.89	8.63726	67.89	7.00191	4.2415	0.97169
68.16	9.05413	68.16	9.56023	68.16	8.3245	68.16	6.73094	4.258	0.9637
68.43	8.73609	68.43	9.24283	68.43	8.03216	68.43	6.4741	4.2746	0.94997
68.69	8.43143	68.69	8.92921	68.69	7.74656	68.69	6.19382	4.2912	0.96226
68.96	8.13928	68.96	8.63264	68.96	7.47659	68.96	5.95384	4.3078	0.96155
69.22	7.85195	69.22	8.35472	69.22	7.15696	69.22	5.69363	4.3244	0.91857
69.49	7.60811	69.49	8.06361	69.49	6.94875	69.49	5.50215	4.3409	0.97086
69.75	7.32985	69.75	7.77014	69.75	6.67119	69.75	5.25721	4.3575	0.99127
70.02	7.04514	70.02	7.50996	70.02	6.41464	70.02	5.02742	4.3741	0.99175
70.28	6.8228	70.28	7.24298	70.28	6.16038	70.28	4.7912	4.3907	0.9582
70.55	6.51036	70.55	6.96956	70.55	5.89286	70.55	4.5609	4.4072	1.02184
70.81	6.31176	70.81	6.69487	70.81	5.70323	70.81	4.36571	4.4238	0.99068
71.08	6.05487	71.08	6.453	71.08	5.49236	71.08	4.15289	4.4404	0.98005
71.34	5.79859	71.34	6.21794	71.34	5.23224	71.34	3.95332	4.457	0.98053
71.61	5.57678	71.61	5.99195	71.61	5.01359	71.61	3.75559	4.4736	0.99044
71.87	5.38246	71.87	5.75847	71.87	4.81757	71.87	3.58437	4.4902	0.95689
72.14	5.13667	72.14	5.5051	72.14	4.58448	72.14	3.40475	4.5067	0.94436
72.4	4.89603	72.4	5.32578	72.4	4.39201	72.4	3.23861	4.5233	0.97361
72.67	4.73592	72.67	5.09226	72.67	4.19423	72.67	3.05568	4.5399	0.96465
72.94	4.5027	72.94	4.87332	72.94	3.995	72.94	2.88718	4.5565	0.96955
73.2	4.31404	73.2	4.69106	73.2	3.80689	73.2	2.70813	4.5731	0.93731
73.47	4.11458	73.47	4.47497	73.47	3.62057	73.47	2.57528	4.5896	0.97766
73.73	3.90037	73.73	4.2518	73.73	3.44921	73.73	2.40324	4.6062	0.95152
74	3.76205	74	4.06841	74	3.25402	74	2.23945	4.6228	0.97361
74.26	3.56445	74.26	3.86727	74.26	3.08379	74.26	2.07492	4.6394	0.99832
74.53	3.38186	74.53	3.71379	74.53	2.89585	74.53	1.92088	4.6559	1.01599
74.79	3.19617	74.79	3.53069	74.79	2.76625	74.79	1.79703	4.6725	0.99342
75.06	3.0523	75.06	3.36052	75.06	2.58123	75.06	1.64086	4.6891	0.97301
75.32	2.87158	75.32	3.17466	75.32	2.43849	75.32	1.4906	4.7057	1.0173
75.59	2.70216	75.59	3.01483	75.59	2.26756	75.59	1.33444	4.7223	0.99796
75.85	2.54786	75.85	2.853	75.85	2.12062	75.85	1.20337	4.7389	1.00202
76.12	2.3939	76.12	2.67398	76.12	1.94554	76.12	1.08868	4.7555	0.9625
76.38	2.24333	76.38	2.51806	76.38	1.831	76.38	0.95683	4.772	0.98722
76.65	2.06654	76.65	2.33414	76.65	1.68451	76.65	0.82171	4.7886	0.97169
76.91	1.94855	76.91	2.21694	76.91	1.54059	76.91	0.69102	4.8052	0.98483
77.18	1.80763	77.18	2.06463	77.18	1.42362	77.18	0.57722	4.8218	0.99927
77.45	1.65481	77.45	1.89084	77.45	1.25752	77.45	0.42218	4.8383	0.98089
77.71	1.50355	77.71	1.76584	77.71	1.12433	77.71	0.31562	4.8549	0.96895
77.98	1.36336	77.98	1.62283	77.98	1.00287	77.98	0.18283	4.8715	0.944
78.24	1.19393	78.24	1.45626	78.24	0.85017	78.24	0.07226	4.8881	1.00632
78.51	1.11145	78.51	1.35232	78.51	0.72274	78.51	0.00487	4.9047	0.98733
78.77	0.96452	78.77	1.20674	78.77	0.61525	78.77	0.01482	4.9212	1.005
79.04	0.81531	79.04	1.07176	79.04	0.48597	79.04	-0.01072	4.9378	0.98841
79.3	0.71073	79.3	0.90858	79.3	0.3551	79.3	0.00167	4.9544	1.00417
79.57	0.57951	79.57	0.82825	79.57	0.23348	79.57	-0.00278	4.971	0.98936
79.83	0.434	79.83	0.6776	79.83	0.07153	79.83	0.00616	4.9876	0.97707
80.1	0.30862	80.1	0.51732	80.1	0.03811	80.1	0.0026	5.0042	1.0093
80.36	0.19172	80.36	0.42475	80.36	-0.00182	80.36	0.03001	5.0207	1.00178
80.63	0.06157	80.63	0.29422	80.63	0.01762	80.63	0.0046	5.0373	0.96632
80.89	-0.01834	80.89	0.121	80.89	-0.01779	80.89	-0.01837	5.0539	0.92155
81.16	0.00381	81.16	0.07204	81.16	0.02343	81.16	0.00628	5.0705	1.00047
81.42	-0.00704	81.42	-0.00222	81.42	0.01448	81.42	0.01139	5.087	0.99605
81.69	-0.00675	81.69	0.00251	81.69	2.98469e-05	81.69	0.00843	5.1036	1.01324
81.95	0.00928	81.95	0.01555	81.95	-0.0009551	81.95	0.00489	5.1202	0.98829
82.22	0.00561	82.22	-0.00178	82.22	-0.01471	82.22	-0.000552167	5.1368	1.03234
82.49	-0.0217	82.49	-0.01516	82.49	-0.00485	82.49	0.02891	5.1534	1.01766
82.75	0.01928	82.75	0.0168	82.75	0.00897	82.75	0.25371	5.1699	0.99151
83.02	-0.00133	83.02	-0.000283545	83.02	0.02425	83.02	0.69457	5.1865	1.00823
83.28	0.00146	83.28	0.00292	83.28	0.0173	83.28	0.8361	5.2031	0.99724
83.55	0.00251	83.55	-0.000328315	83.55	0.0315	83.55	0.94298	5.2197	0.96978
83.81	-0.01527	83.81	-0.01174	83.81	0.03106	83.81	0.97247	5.2363	0.93194
84.08	-0.01028	84.08	-0.01765	84.08	0.0305	84.08	0.92201	5.2529	0.9988
84.34	-0.00919	84.34	0.03708	84.34	0.11397	84.34	0.92046	5.2694	0.97408
84.61	-0.006	84.61	-0.00606	84.61	0.50531	84.61	0.98154	5.286	0.97599
84.87	-0.00945	84.87	-0.00295	84.87	0.71968	84.87	0.96907	5.3026	0.9588
85.14	0.10964	85.14	-0.01901	85.14	0.86817	85.14	1.01026	5.3192	0.97014
85.4	0.60444	85.4	0.01807	85.4	0.90158	85.4	0.95532	5.3358	0.99772
85.67	0.8034	85.67	0.13619	85.67	0.90229	85.67	0.94449	5.3523	0.98614
85.93	0.8565	85.93	0.61267	85.93	0.91455	85.93	0.98035	5.3689	1.00679
86.2	0.8995	86.2	0.8043	86.2	0.96426	86.2	1.00856	5.3855	0.99903
86.46	0.95967	86.46	0.88515	86.46	0.94162	86.46	1.00382	5.4021	0.9816
86.73	0.94198	86.73	0.95498	86.73	0.95938	86.73	0.99832	5.4186	0.96155
87	0.95471	87	0.96079	87	0.97283	87	0.94134	5.4352	0.99295
87.26	0.9481	87.26	0.95925	87.26	0.96122	87.26	0.9679	5.4518	0.9816
87.53	0.98795	87.53	0.95826	87.53	0.95835	87.53	0.98341	5.4684	0.97575
87.79	0.93554	87.79	0.96811	87.79	0.93934	87.79	0.94227	5.485	0.97325
88.06	0.9364	88.06	0.94425	88.06	0.95467	88.06	0.98269	5.5016	0.97408
88.32	0.98151	88.32	0.98434	88.32	0.96934	88.32	0.98083	5.5181	0.94841
88.59	0.96005	88.59	0.936	88.59	0.92252	88.59	0.96388	5.5347	0.94328
88.85	0.9711	88.85	0.946	88.85	0.93539	88.85	0.94356	5.5513	1.00202
89.12	0.91258	89.12	0.92413	89.12	0.95077	89.12	0.98342	5.5679	1.01515
89.38	0.99121	89.38	0.94613	89.38	0.94242	89.38	0.9952	5.5845	0.99127
89.65	0.92997	89.65	0.99074	89.65	0.96635	89.65	0.95747	5.601	0.98184
89.91	0.93688	89.91	0.95931	89.91	0.98016	89.91	0.94995	5.6176	1.0087
90.18	0.95428	90.18	0.93364	90.18	0.94407	90.18	0.95937	5.6342	0.9865
90.44	0.9649	90.44	0.95232	90.44	0.92166	90.44	0.97123	5.6508	0.9668
90.71	0.95756	90.71	0.933	90.71	0.97774	90.71	0.95561	5.6673	0.99617
90.97	0.9922	90.97	0.95412	90.97	0.97362	90.97	0.97432	5.6839	0.98113
91.24	0.96102	91.24	0.95631	91.24	0.93436	91.24	0.97844	5.7005	0.96179
91.51	0.91712	91.51	0.91955	91.51	0.94982	91.51	0.94046	5.7171	0.95068
91.77	0.9814	91.77	0.97705	91.77	0.98392	91.77	1.0367	5.7337	0.98805
92.04	0.92345	92.04	0.96408	92.04	0.92934	92.04	0.99412	5.7503	0.9902
92.3	0.93628	92.3	0.97705	92.3	0.94776	92.3	1.01975	5.7668	0.96692
92.57	0.96374	92.57	0.95312	92.57	0.96185	92.57	0.96189	5.7834	0.95235
92.83	0.96208	92.83	0.9367	92.83	0.9655	92.83	0.96367	5.8	1.02005
93.1	0.97529	93.1	0.9454	93.1	0.98716	93.1	0.98296	5.8166	0.99581
93.36	0.94868	93.36	0.93118	93.36	0.92122	93.36	0.98662	5.8332	1.00226
93.63	0.95231	93.63	0.97562	93.63	0.9634	93.63	0.93758	5.8497	0.98626
93.89	0.93277	93.89	0.99571	93.89	0.95307	93.89	0.95808	5.8663	0.98805
94.16	0.96199	94.16	0.94597	94.16	0.93757	94.16	0.95826	5.8829	0.98674
94.42	0.95132	94.42	0.9324	94.42	0.97857	94.42	0.98125	5.8995	0.97647
94.69	0.95801	94.69	0.97458	94.69	0.92188	94.69	0.97471	5.9161	0.98614
94.95	0.96587	94.95	0.96174	94.95	0.97608	94.95	0.9715	5.9326	0.98029
95.22	0.95737	95.22	0.90832	95.22	0.92334	95.22	0.98472	5.9492	0.96573
95.48	0.96217	95.48	0.97411	95.48	0.9744	95.48	1.00673	5.9658	0.92466
95.75	0.9659	95.75	0.96796	95.75	0.91628	95.75	0.99335	5.9824	0.97516
96.02	0.9326	96.02	0.90863	96.02	0.96191	96.02	0.92791	5.999	0.97014
96.28	0.97513	96.28	0.99292	96.28	0.93927	96.28	0.93754	6.0156	0.94865
96.55	0.93292	96.55	0.96573	96.55	0.91899	96.55	0.91585	6.0321	0.95391
96.81	0.94706	96.81	0.94533	96.81	0.96028	96.81	0.95668	6.0487	1.01981
97.08	0.95203	97.08	0.93555	97.08	0.98565	97.08	0.96323	6.0653	0.98626
97.34	0.97329	97.34	0.98456	97.34	0.95228	97.34	0.98213	6.0819	1.00011
97.61	0.98787	97.61	0.94427	97.61	0.94653	97.61	0.9287	6.0984	1.00011
97.87	0.9909	97.87	0.94339	97.87	0.99129	97.87	0.99487	6.115	0.99557
98.14	0.93295	98.14	0.93752	98.14	0.97417	98.14	1.02381	6.1316	0.98053
98.4	0.98423	98.4	0.96329	98.4	0.94179	98.4	0.96808	6.1482	0.96226
98.67	0.97352	98.67	0.95231	98.67	0.95828	98.67	0.96195	6.1648	1.013
98.93	0.9344	98.93	0.98089	98.93	0.94631	98.93	1.00418	6.1813	1.01575
99.2	0.96453	99.2	0.95121	99.2	0.95041	99.2	0.98696	6.1979	1.01491
99.46	0.96667	99.46	0.97335	99.46	0.97229	99.46	0.94077	6.2145	0.9631
99.73	0.91961	99.73	0.93027	99.73	0.94	99.73	0.99693	6.2311	1.00763
99.99	0.9538	99.99	0.94785	99.99	0.95244	99.99	0.96429	6.2477	0.98411
								6.2643	0.96978
								6.2808	0.94889
								6.2974	0.97647
								6.314	0.96393
								6.3306	0.96549
								6.3471	0.96035
								6.3637	0.99068
								6.3803	0.9711
								6.3969	0.97575
								6.4135	0.97898
								6.43	0.9582
								6.4466	0.9674
								6.4632	0.93492
								6.4798	0.99104
								6.4964	0.96608
								6.513	0.94937
								6.5295	0.93874
								6.5461	0.96047
								6.5627	0.9754
								6.5793	0.9859
								6.5959	0.9945
								6.6124	0.99796
								6.629	1.00035
								6.6456	0.99617
								6.6622	1.00226
								6.6787	0.99044
								6.6953	0.97229
								6.7119	0.94053
								6.7285	0.97898
								6.7451	0.95689
								6.7617	0.9779
								6.7782	0.95259
								6.7948	0.96035
								6.8114	0.96895
								6.828	0.98483
								6.8446	1.00118
								6.8611	0.98913
								6.8777	0.98113
								6.8943	0.94758
								6.9109	1.00691
								6.9274	0.98411
								6.944	0.99175
								6.9606	0.9637
								6.9772	1.01623
								6.9938	1.01432
								7.0104	1.01014
								7.0269	0.99963
								7.0435	1.00524
								7.0601	0.99689
								7.0767	0.94268
								7.0933	1.01706
								7.1098	0.97922
								7.1264	0.98089
								7.143	0.98829
								7.1596	1.01754
								7.1762	1.00441
								7.1927	0.99235
								7.2093	1.00011
								7.2259	0.99617
								7.2425	0.99295
								7.2591	0.95128
								7.2757	1.00572
								7.2922	0.98053
								7.3088	1.01467
								7.3254	0.95367
								7.342	1.01444
								7.3585	0.99856
								7.3751	1.00441
								7.3917	0.9779
								7.4083	0.98328
								7.4249	1.00285
								7.4414	0.98626
								7.458	1.00154
								7.4746	0.98113
								7.4912	0.97325
								7.5078	0.95212
								7.5244	0.99927
								7.5409	0.98542
								7.5575	0.97408
								7.5741	0.93731
								7.5907	0.97492
								7.6072	0.9637
								7.6238	0.94997
								7.6404	0.944
								7.657	0.93874
								7.6736	0.94829
								7.6901	0.96955
								7.7067	1.01145
								7.7233	1.005
								7.7399	1.00608
								7.7565	0.95617
								7.7731	1.00333
								7.7896	0.96286
								7.8062	0.9637
								7.8228	0.94376
								7.8394	0.9908
								7.856	0.95988
								7.8725	0.99665
								7.8891	1.00285
								7.9057	1.01324
								7.9223	0.99426
								7.9388	0.98948
								7.9554	1.0093
								7.972	0.99581
								7.9886	0.98304
								8.0052	0.93277
								8.0218	1.01109
								8.0383	0.96764
								8.0549	0.97814
								8.0715	0.93301
								8.0881	0.98698
								8.1047	0.95534
								8.1212	0.95235
								8.1378	0.95617
								8.1544	0.99605
								8.171	0.98674
								8.1875	0.99665
								8.2041	1.0025
								8.2207	0.98566
								8.2373	0.99474
								8.2539	0.97217
								8.2705	0.98411
								8.2871	0.96608
								8.3036	0.98805
								8.3202	0.93552
								8.3368	0.98411
								8.3534	0.96525
								8.3699	0.96262
								8.3865	0.89624
								8.4031	0.98459
								8.4197	0.99474
								8.4363	0.99903
								8.4529	0.97086
								8.4694	1.02948
								8.486	0.98435
								8.5026	0.96477
								8.5192	0.96931
								8.5358	0.97969
								8.5523	0.96226
								8.5689	0.96525
								8.5855	0.96393
								8.6021	0.97969
								8.6186	0.97014
								8.6352	0.95582
								8.6518	1.01432
								8.6684	1.00417
								8.685	0.98674
								8.7016	0.98005
								8.7181	1.02029
								8.7347	1.00178
								8.7513	0.99295
								8.7679	0.94185
								8.7845	1.01444
								8.801	0.99581
								8.8176	0.97408
								8.8342	0.93898
								8.8508	1.00906
								8.8674	0.99044
								8.8839	1.01408
								8.9005	0.99318
								8.9171	1.00572
								8.9337	0.99283
								8.9503	0.98196
								8.9669	0.98089
								8.9834	1.00202
								9	1.00094
								9.0166	0.99127
								9.0332	1.01252
								9.0497	1.00333
								9.0663	0.99283
								9.0829	0.96584
								9.0995	1.04249
								9.1161	1.00739
								9.1326	1.00094
								9.1492	0.95319
								9.1658	1.01551
								9.1824	0.99498
								9.199	0.97432
								9.2156	0.9465
								9.2321	1.00847
								9.2487	0.97014
								9.2653	0.97038
								9.2819	0.93815
								9.2984	0.97277
								9.315	0.95904
								9.3316	0.94937
								9.3482	0.97862
								9.3648	1.01467
								9.3813	0.97731
								9.3979	0.96286
								9.4145	0.99044
								9.4311	0.99104
								9.4477	0.97169
								9.4643	0.9403
								9.4808	0.99772
								9.4974	0.97169
								9.514	1.00417
								9.5306	0.96477
								9.5472	1.02757
								9.5637	0.99235
								9.5803	0.96799
								9.5969	0.94376
								9.6135	0.98829
								9.63	0.97253
								9.6466	0.97217
								9.6632	0.95904
								9.6798	0.99044
								9.6964	0.98483
								9.713	0.96179
								9.7295	0.99127
								9.7461	0.99533
								9.7627	0.98375
								9.7793	0.98889
								9.7959	1.00572
								9.8124	1.00787
								9.829	0.99903
								9.8456	0.97038
								9.8622	1.00739
								9.8787	0.98196
								9.8953	0.9908
								9.9119	0.93516
								9.9285	0.98077
								9.9451	0.96573
								9.9617	0.96095
								9.9783	0.95773
								9.9948	0.97002
								10.0114	0.99605
								10.028	0.99665
								10.0446	1.00071
								10.0611	0.99474
								10.0777	1.00978
								10.0943	0.97062
								10.1109	1.00894
								10.1275	0.98626
								10.144	0.9674
								10.1606	0.93874
								10.1772	0.98304
								10.1938	0.96035
								10.2104	0.96871
								10.227	0.95617
								10.2435	0.97325
								10.2601	0.98029
								10.2767	0.98757
								10.2933	1.00035
								10.3098	0.98733
								10.3264	0.97492
								10.343	0.93648
								10.3596	0.98674
								10.3762	0.96011
								10.3927	0.97122
								10.4093	0.97014
								10.4259	0.97623
								10.4425	0.97217
								10.4591	0.96393
								10.4757	0.97014
								10.4922	0.97659
								10.5088	1.005
								10.5254	0.94627
								10.542	1.01336
								10.5586	0.98196
								10.5751	1.01539
								10.5917	0.99068
								10.6083	1.01229
								10.6249	0.99665
								10.6414	0.99211
								10.658	0.98674
								10.6746	0.96608
								10.6912	0.96955
								10.7078	0.93624
								10.7244	0.99963
								10.7409	0.99295
								10.7575	1.0136
								10.7741	0.99175
								10.7907	1.01324
								10.8073	0.98913
								10.8238	0.99498
								10.8404	0.99796
								10.857	1.0025
								10.8736	1.013
								10.8901	0.9588
								10.9067	1.00847
								10.9233	0.99581
								10.9399	0.98733
								10.9565	0.95426
								10.9731	0.98733
								10.9896	0.98483
								11.0062	0.97838
								11.0228	0.97014
								11.0394	0.97575
								11.056	0.98184
								11.0725	0.9668
								11.0891	0.99856
								11.1057	1.00369
								11.1223	0.97552
								11.1389	0.95928
								11.1554	0.98829
								11.172	0.98936
								11.1886	0.98936
								11.2052	0.98722
								11.2218	0.97122
								11.2384	0.97432
								11.2549	0.97146
								11.2715	1.0093
								11.2881	0.99772
								11.3047	1.01384
								11.3212	0.94782
								11.3378	1.01217
								11.3544	0.99151
								11.371	0.99474
								11.3876	0.97122
								11.4041	1.00011
								11.4207	0.97969
								11.4373	0.97432
								11.4539	0.98757
								11.4705	0.98829
								11.4871	0.99295
								11.5036	0.95797
								11.5202	0.98841
								11.5368	0.96095
								11.5534	0.97169
								11.5699	0.94161
								11.5865	0.9859
								11.6031	0.99044
								11.6197	0.9902
								11.6363	0.98328
								11.6528	1.00978
								11.6694	0.98268
								11.686	0.96931
								11.7026	0.99175
								11.7192	0.95749
								11.7358	0.97492
								11.7523	0.95832
								11.7689	1.01432
								11.7855	1.01145
								11.8021	0.99832
								11.8187	0.97862
								11.8352	1.00035
								11.8518	0.97217
								11.8684	0.97301
								11.885	0.97217
								11.9016	0.97647
								11.9182	0.95665
								11.9347	0.92549
								11.9513	0.97862
								11.9679	0.9582
								11.9845	0.95403
								12.001	0.93576
								12.0176	0.97408
								12.0342	0.95606
								12.0508	0.94483
								12.0674	0.97922
								12.0839	0.98375
								12.1005	0.98304
								12.1171	0.97516
								12.1337	0.99127
								12.1502	0.97659
								12.1669	0.98089
								12.1834	0.94734
								12.2	1.02351
								12.2166	1.01252
								12.2332	1.01682
								12.2497	0.9908
								12.2663	0.99617
								12.2829	0.9668
								12.2995	0.95498
								12.3161	0.98268
								12.3326	0.95856
								12.3492	0.97922
								12.3658	0.92824
								12.3824	0.9902
								12.399	0.96895
								12.4155	0.96787
								12.4321	0.93433
								12.4487	0.9859
								12.4653	0.9779
								12.4819	0.99068
								12.4985	0.99581
								12.515	0.98733
								12.5316	0.99402
								12.5482	0.96955
								12.5648	0.99796
								12.5813	0.98351
								12.5979	0.97229
								12.6145	0.94698
								12.6311	0.98626
								12.6477	0.96895
								12.6642	0.97898
								12.6808	1.00763
								12.6974	1.00691
								12.714	0.99712
								12.7306	0.99903
								12.7472	1.01014
								12.7637	0.99939
								12.7803	0.9822
								12.7969	0.95068
								12.8135	1.03401
								12.83	1.02184
								12.8466	1.02828
								12.8632	0.99104
								12.8798	1.00978
								12.8964	1.00285
								12.913	1.01754
								12.9296	1.02351
								12.9461	0.99402
								12.9627	1.00142
								12.9793	0.98005
								12.9959	1.02375
								13.0124	0.98733
								13.029	0.97492
								13.0456	0.92979
								13.0622	0.98519
								13.0788	0.96202
								13.0953	0.97766
								13.1119	0.9508
								13.1285	0.98841
								13.1451	0.99987
								13.1616	0.99903
								13.1783	1.01109
								13.1948	0.99068
								13.2114	0.98137
								13.228	0.96119
								13.2446	1.01002
								13.2611	0.99283
								13.2777	1.00369
								13.2943	0.95856
								13.3109	0.99987
								13.3275	0.98268
								13.344	0.97754
								13.3606	0.98757
								13.3772	0.97969
								13.3938	0.99605
								13.4103	0.96286
								13.4269	1.00441
								13.4435	0.98292
								13.4601	0.97384
								13.4767	0.94113
								13.4933	0.98722
								13.5099	0.96847
								13.5264	0.97229
								13.543	0.93707
								13.5596	0.96358
								13.5762	0.96584
								13.5927	0.94889
								13.6093	0.95403
								13.6259	0.94997
								13.6425	0.99509
								13.6591	0.96334
								13.6756	0.98972
								13.6922	0.98292
								13.7088	0.98029
								13.7254	0.94829
								13.742	1.02088
								13.7586	1.0093
								13.7751	0.99259
								13.7917	0.97647
								13.8083	0.97946
								13.8249	0.97814
								13.8414	0.96608
								13.858	0.9711
								13.8746	0.96286
								13.8912	1.01085
								13.9078	0.9754
								13.9244	1.02434
								13.9409	0.98411
								13.9575	0.95964
								13.9741	0.9465
								13.9907	0.98698
								14.0073	0.98519
								14.0238	0.97707
								14.0404	0.95617
								14.057	1.00584
								14.0736	1.01085
								14.0902	0.99796
								14.1067	1.02029
								14.1233	1.00823
								14.1399	0.99104
								14.1565	0.97062
								14.173	1.00787
								14.1897	0.98948
								14.2062	0.98698
								14.2228	0.96334
								14.2394	1.01706
								14.256	0.97014
								14.2725	0.95928
								14.2891	0.94591
								14.3057	0.96895
								14.3223	0.97062
								14.3389	0.96978
								14.3554	0.99366
								14.372	1.00142
								14.3886	0.98137
								14.4052	0.93767
								14.4217	0.99748
								14.4383	0.97683
								14.4549	0.9508
								14.4715	0.92872
								14.4881	0.97193
								14.5047	0.95832
								14.5212	0.95665
								14.5378	0.94973
								14.5544	0.99342
								14.571	0.99127
								14.5876	0.98459
								14.6041	1.00417
								14.6207	0.9988
								14.6373	0.97814
								14.6539	0.9465
								14.6705	1.00465
								14.687	0.98698
								14.7036	0.99605
								14.7202	0.96871
								14.7368	1.00906
								14.7534	0.99987
								14.77	0.98089
								14.7865	0.99832
								14.8031	1.01945
								14.8197	0.98614
								14.8363	1.00118
								14.8528	0.98614
								14.8694	0.99641
								14.886	0.98292
								14.9026	0.96692
								14.9192	0.99856
								14.9358	0.97122
								14.9523	0.99712
								14.9689	0.96573
								14.9855	1.03282
								15.0021	0.98483
								15.0187	0.9865
								15.0352	0.95617
								15.0518	0.9908
								15.0684	0.96334
								15.085	0.98053
								15.1015	0.97862
								15.1181	1.01276
								15.1347	0.99712
								15.1513	0.97552
								15.1679	0.99235
								15.1845	0.96692
								15.2011	0.96608
								15.2176	0.93409
								15.2342	0.98507
								15.2508	0.95068
								15.2674	0.96584
								15.2839	0.93218
								15.3005	0.97766
								15.3171	0.94627
								15.3337	0.93982
								15.3503	0.94806
								15.3668	0.94519
								15.3834	0.96358
								15.4	0.96871
								15.4166	0.97814
								15.4331	0.98841
								15.4497	0.99402
								15.4663	0.96286
								15.4829	0.99796
								15.4995	0.98542
								15.5161	0.98005
								15.5326	0.9631
								15.5492	1.03234
								15.5658	1.00978
								15.5824	1.00632
								15.599	0.95235
								15.6155	1.00978
								15.6321	0.99724
								15.6487	0.97468
								15.6653	0.94913
								15.6819	0.98005
								15.6984	0.97838
								15.715	0.98566
								15.7316	1.01014
								15.7482	1.00476
								15.7648	0.98936
								15.7814	0.96692
								15.7979	1.00417
								15.8145	0.98459
								15.8311	0.97981
								15.8477	0.94841
								15.8642	1.01658
								15.8808	0.98519
								15.8974	0.9711
								15.914	0.95343
								15.9306	0.97229
								15.9472	0.94507
								15.9637	0.95749
								15.9803	0.95725
								15.9969	0.9822
								16.0135	0.9908
								16.0301	0.98244
								16.0466	1.02005
								16.0632	1.01085
								16.0798	0.97946
								16.0964	0.95104
								16.1129	0.99772
								16.1295	0.96179
								16.1461	0.97086
								16.1627	0.97814
								16.1793	0.97408
								16.1959	0.94829
								16.2124	0.94722
								16.229	0.98005
								16.2456	0.97169
								16.2622	0.98614
								16.2788	0.94937
								16.2953	1.0136
								16.3119	1.01252
								16.3285	1.02327
								16.3451	1.00118
								16.3617	1.01682
								16.3782	0.9908
								16.3948	0.95928
								16.4114	0.99856
								16.428	1.00441
								16.4445	0.97552
								16.4611	0.98889
								16.4777	1.0364
								16.4943	0.99748
								16.5109	0.98411
								16.5275	0.96871
								16.544	0.98996
								16.5606	0.98542
								16.5772	1.00465
								16.5938	1.01169
								16.6104	1.00035
								16.6269	0.98113
								16.6435	0.94627
								16.6601	1.00608
								16.6767	0.96931
								16.6932	0.96573
								16.7098	0.9822
								16.7264	1.02625
								16.743	0.98805
								16.7596	0.97838
								16.7762	1.02566
								16.7927	1.0025
								16.8093	0.96393
								16.8259	0.94292
								16.8425	1.01252
								16.8591	0.97647
								16.8756	0.98996
								16.8922	0.97552
								16.9088	0.98757
								16.9254	0.97516
								16.942	0.94889
								16.9585	1.00262
								16.9751	0.97444
								16.9917	0.93409
								17.0083	0.93516
								17.0249	0.97814
								17.0415	0.97766
								17.058	0.98268
								17.0746	0.99796
								17.0912	1.00369
								17.1078	0.98841
								17.1243	0.95295
								17.1409	0.99342
								17.1575	1.00978
								17.1741	0.98781
								17.1907	0.97193
								17.2072	1.00309
								17.2238	0.97432
								17.2404	0.96035
								17.257	1.00118
								17.2736	0.97062
								17.2902	0.96907
								17.3067	0.93194
								17.3233	0.96465
								17.3399	0.96764
								17.3565	0.936
								17.373	0.96358
								17.3896	0.9822
								17.4062	0.99509
								17.4228	0.95021
								17.4394	1.00584
								17.456	0.99474
								17.4725	0.98805
								17.4891	0.98196
								17.5057	1.00572
								17.5223	1.01085
								17.5389	1.00333
								17.5554	0.98936
								17.572	0.98196
								17.5886	0.96608
								17.6052	0.93325
								17.6218	0.98841
								17.6383	0.97874
								17.6549	0.96202
								17.6715	0.96847
								17.6881	0.96764
								17.7047	0.97623
								17.7213	0.93385
								17.7378	0.93337
								17.7544	0.94268
								17.771	0.92334
								17.7876	0.93361
								17.8041	1.00906
								17.8207	0.99318
								17.8373	0.98137
								17.8539	0.95773
								17.8705	1.00978
								17.887	0.97086
								17.9036	0.97766
								17.9202	0.96823
								17.9368	0.99641
								17.9534	0.99557
								17.97	0.98483
								17.9865	0.99963
								18.0031	0.98781
								18.0197	0.99283
								18.0363	0.96955
								18.0529	1.00739
								18.0694	1.00906
								18.086	0.99939
								18.1026	0.97086
								18.1192	1.02673
								18.1357	1.00118
								18.1523	0.97623
								18.1689	0.98328
								18.1855	1.00071
								18.2021	0.9982
								18.2187	0.98519
								18.2352	0.99987
								18.2518	1.00954
								18.2684	0.97659
								18.285	0.97946
								18.3016	1.01169
								18.3181	0.98375
								18.3347	0.96202
								18.3513	0.92657
								18.3679	0.98757
								18.3845	0.96632
								18.4011	0.9631
								18.4176	0.94328
								18.4342	1.00262
								18.4508	0.99689
								18.4674	0.98292
								18.4839	0.96895
								18.5005	0.99366
								18.5171	0.98865
								18.5337	0.98674
								18.5503	0.99796
								18.5668	0.98948
								18.5834	0.99605
								18.6	0.95617
								18.6166	0.99903
								18.6332	0.96525
								18.6498	0.95665
								18.6663	0.91725
								18.6829	0.97922
								18.6995	0.96465
								18.7161	0.95928
								18.7327	0.94758
								18.7492	0.96907
								18.7658	0.94376
								18.7824	0.93576
								18.799	0.94543
								18.8155	0.95319
								18.8321	0.95044
								18.8487	0.95713
								18.8653	1.01336
								18.8819	0.98805
								18.8985	0.99772
								18.915	0.97193
								18.9316	1.00393
								18.9482	0.99259
								18.9648	0.98411
								18.9814	0.95152
								18.9979	1.00047
								19.0145	0.9822
								19.0311	0.97277
								19.0477	0.97253
								19.0642	0.95713
								19.0808	0.9631
								19.0974	0.94376
								19.114	0.98292
								19.1306	0.96011
								19.1471	0.97754
								19.1637	0.9637
								19.1803	1.03939
								19.1969	1.0087
								19.2135	1.01515
								19.2301	0.98614
								19.2466	0.99295
								19.2632	1.00584
								19.2798	0.97444
								19.2964	0.98913
								19.313	0.99509
								19.3295	0.98483
								19.3461	0.95128
								19.3627	0.99939
								19.3793	0.97432
								19.3958	0.96334
								19.4124	0.95641
								19.429	1.01575
								19.4456	0.98841
								19.4622	1.00739
								19.4788	0.99927
								19.4953	1.02052
								19.5119	0.98829
								19.5285	0.96978
								19.5451	0.98089
								19.5617	0.98077
								19.5782	0.97468
								19.5948	0.94436
								19.6114	0.98542
								19.628	0.97217
								19.6445	0.98089
								19.6611	0.92872
								19.6777	0.99318
								19.6943	0.95797
								19.7109	0.96656
								19.7275	0.98674
								19.744	0.99044
								19.7606	1.00656
								19.7772	0.98614
								19.7938	0.99712
								19.8104	0.99557
								19.8269	0.97754
								19.8435	0.94961
								19.8601	1.01109
								19.8767	0.99963
								19.8933	0.98328
								19.9098	0.98244
								19.9264	1.06625
								19.943	1.36579
								19.9596	1.56684
								19.9762	1.67632
								19.9928	1.77219
								20.0093	1.90423
								20.0259	1.99067
								20.0425	2.10146
								20.0591	2.20855
								20.0756	2.25797
								20.0922	2.34047
								20.1088	2.40458
								20.1254	2.46929
								20.142	2.57149
								20.1586	2.77015
								20.1751	2.85038
								20.1917	3.02814
								20.2083	3.1972
								20.2249	3.35968
								20.2415	3.5513
								20.258	3.71987
								20.2746	3.97083
								20.2912	4.18692
								20.3078	4.4245
								20.3243	4.63414
								20.3409	4.94383
								20.3575	5.19753
								20.3741	5.48609
								20.3907	5.79316
								20.4073	6.11288
								20.4239	6.41278
								20.4404	6.69537
								20.457	7.06762
								20.4736	7.41802
								20.4902	7.76317
								20.5067	8.1384
								20.5233	8.53525
								20.5399	8.93305
								20.5565	9.30016
								20.5731	9.7715
								20.5896	10.157
								20.6062	10.5884
								20.6228	10.9939
								20.6394	11.4847
								20.656	11.9386
								20.6726	12.4403
								20.6891	12.9258
								20.7057	13.4436
								20.7223	13.9431
								20.7389	14.4368
								20.7554	15.0354
								20.772	15.5674
								20.7886	16.1467
								20.8052	16.6532
								20.8218	17.2631
								20.8383	17.8459
								20.8549	18.4152
								20.8715	19.0227
								20.8881	19.6497
								20.9047	20.2789
								20.9213	20.8762
								20.9378	21.5656
								20.9544	22.203
								20.971	22.8553
								20.9876	23.4978
								21.0042	24.1807
								21.0207	24.824
								21.0373	25.4778
								21.0539	26.1244
								21.0705	26.7972
								21.087	27.4257
								21.1036	28.0475
								21.1202	28.7022
								21.1368	29.313
								21.1534	29.9199
								21.17	30.4987
								21.1865	31.1491
								21.2031	31.7652
								21.2197	32.3841
								21.2363	32.9648
								21.2529	33.641
								21.2694	34.2188
								21.286	34.8277
								21.3026	35.4361
								21.3192	36.0345
								21.3357	36.5961
								21.3523	37.1906
								21.3689	37.8028
								21.3855	38.3802
								21.4021	38.9838
								21.4186	39.512
								21.4352	40.1457
								21.4518	40.7083
								21.4684	41.288
								21.485	41.8214
								21.5016	42.3983
								21.5181	42.9265
								21.5347	43.4666
								21.5513	44.0043
								21.5679	44.5563
								21.5845	45.0874
								21.601	45.6117
								21.6176	46.1561
								21.6342	46.6743
								21.6508	47.211
								21.6673	47.7063
								21.6839	48.2516
								21.7005	48.7669
								21.7171	49.276
								21.7337	49.7569
								21.7503	50.3423
								21.7668	50.8113
								21.7834	51.3232
								21.8	51.8452
								21.8166	52.3466
								21.8332	52.8495
								21.8497	53.3571
								21.8663	53.8638
								21.8829	54.3566
								21.8995	54.8432
								21.916	55.3208
								21.9326	55.8547
								21.9492	56.3323
								21.9658	56.8198
								21.9824	57.2601
								21.999	57.8064
								22.0155	58.2916
								22.0321	58.7534
								22.0487	59.2663
								22.0653	59.7295
								22.0819	60.1866
								22.0984	60.6612
								22.115	61.1479
								22.1316	61.5987
								22.1482	62.0882
								22.1648	62.5328
								22.1813	63.0299
								22.1979	63.5012
								22.2145	63.9401
								22.2311	64.358
								22.2477	64.8799
								22.2643	65.3178
								22.2808	65.7658
								22.2974	66.2209
								22.314	66.6822
								22.3306	67.1182
								22.3471	67.5747
								22.3637	68.048
								22.3803	68.4668
								22.3969	68.9166
								22.4135	69.3183
								22.4301	69.7982
								22.4466	70.2094
								22.4632	70.6607
								22.4798	71.0838
								22.4964	71.5365
								22.513	71.993
								22.5295	72.3946
								22.5461	72.8517
								22.5627	73.2633
								22.5793	73.6764
								22.5958	74.0704
								22.6124	74.5451
								22.629	74.9424
								22.6456	75.3726
								22.6622	75.7881
								22.6788	76.2251
								22.6954	76.6152
								22.7119	77.0307
								22.7285	77.4447
								22.7451	77.8521
								22.7617	78.2919
								22.7782	78.641
								22.7948	79.1133
								22.8114	79.4977
								22.828	79.8965
								22.8446	80.2795
								22.8611	80.7007
								22.8777	81.0999
								22.8943	81.4757
								22.9109	81.8955
								22.9275	82.2756
								22.9441	82.6825
								22.9606	83.055
								22.9772	83.481
								22.9938	83.8343
								23.0104	84.2197
								23.0269	84.6075
								23.0435	84.9685
								23.0601	85.3849
								23.0767	85.7221
								23.0933	86.1438
								23.1098	86.5263
								23.1264	86.8978
								23.143	87.2565
								23.1596	87.6576
								23.1761	87.9905
								23.1928	88.3544
								23.2093	88.7593
								23.2259	89.116
								23.2425	89.4904
								23.2591	89.83
								23.2757	90.2135
								23.2922	90.5969
								23.3088	90.9312
								23.3254	91.3037
								23.342	91.6533
								23.3585	92.0181
								23.3751	92.339
								23.3917	92.744
								23.4083	93.0878
								23.4249	93.4565
								23.4414	93.829
								23.458	94.1594
								23.4746	94.4995
								23.4912	94.8337
								23.5078	95.2502
								23.5244	95.5692
								23.5409	95.8958
								23.5575	96.2511
								23.5741	96.6045
								23.5907	96.9388
								23.6072	97.2521
								23.6238	97.6685
								23.6404	97.9607
								23.657	98.3313
								23.6736	98.6561
								23.6901	98.9884
								23.7067	99.3304
								23.7233	99.6455
								23.7399	100.014
								23.7565	100.362
								23.7731	100.671
								23.7896	100.985
								23.8062	101.346
								23.8228	101.67
								23.8394	101.942
								23.856	102.327
								23.8725	102.616
								23.8891	102.925
								23.9057	103.265
								23.9223	103.558
								23.9388	103.871
								23.9554	104.157
								23.972	104.545
								23.9886	104.837
								24.0052	105.158
								24.0218	105.496
								24.0383	105.791
								24.0549	106.073
								24.0715	106.369
								24.0881	106.692
								24.1047	107.013
								24.1212	107.284
								24.1378	107.588
								24.1544	107.901
								24.171	108.22
								24.1876	108.499
								24.2041	108.826
								24.2207	109.126
								24.2373	109.359
								24.2539	109.741
								24.2705	110.01
								24.287	110.291
								24.3036	110.566
								24.3202	110.891
								24.3368	111.193
								24.3534	111.441
								24.3699	111.768
								24.3865	112.047
								24.4031	112.356
								24.4197	112.597
								24.4363	112.91
								24.4529	113.193
								24.4694	113.46
								24.486	113.752
								24.5026	114.01
								24.5192	114.335
								24.5358	114.555
								24.5523	114.864
								24.5689	115.16
								24.5855	115.401
								24.6021	115.701
								24.6186	115.989
								24.6352	116.238
								24.6518	116.53
								24.6684	116.809
								24.685	117.057
								24.7016	117.307
								24.7181	117.603
								24.7347	117.848
								24.7513	118.111
								24.7679	118.436
								24.7845	118.642
								24.801	118.904
								24.8176	119.158
								24.8342	119.407
								24.8508	119.695
								24.8673	119.915
								24.8839	120.245
								24.9005	120.469
								24.9171	120.742
								24.9337	120.982
								24.9503	121.263
								24.9668	121.502
								24.9834	121.697
								25	122.014
								25.0166	122.251
								25.0332	122.482
								25.0497	122.732
								25.0663	123.011
								25.0829	123.246
								25.0995	123.462
								25.1161	123.762
								25.1326	123.964
								25.1492	124.188
								25.1658	124.474
								25.1824	124.702
								25.1989	124.912
								25.2156	125.187
								25.2321	125.406
								25.2487	125.661
								25.2653	125.878
								25.2819	126.15
								25.2984	126.36
								25.315	126.591
								25.3316	126.81
								25.3482	127.038
								25.3648	127.257
								25.3814	127.458
								25.3979	127.756
								25.4145	128.008
								25.4311	128.176
								25.4477	128.434
								25.4643	128.658
								25.4808	128.881
								25.4974	129.082
								25.514	129.332
								25.5306	129.533
								25.5471	129.718
								25.5637	130.001
								25.5803	130.207
								25.5969	130.43
								25.6135	130.602
								25.6301	130.826
								25.6467	131.08
								25.6632	131.265
								25.6798	131.525
								25.6964	131.699
								25.713	131.882
								25.7295	132.17
								25.7461	132.346
								25.7627	132.553
								25.7793	132.763
								25.7959	132.965
								25.8124	133.168
								25.829	133.361
								25.8456	133.63
								25.8622	133.771
								25.8788	133.995
								25.8954	134.235
								25.9119	134.415
								25.9285	134.596
								25.9451	134.81
								25.9617	135.034
								25.9782	135.198
								25.9948	135.412
								26.0114	135.605
								26.028	135.811
								26.0446	135.979
								26.0611	136.19
								26.0777	136.4
								26.0943	136.568
								26.1109	136.791
								26.1274	136.988
								26.1441	137.198
								26.1606	137.357
								26.1772	137.599
								26.1938	137.775
								26.2104	137.945
								26.227	138.186
								26.2435	138.358
								26.2601	138.518
								26.2767	138.736
								26.2933	138.914
								26.3098	139.072
								26.3264	139.29
								26.343	139.462
								26.3596	139.658
								26.3762	139.848
								26.3927	140.05
								26.4093	140.239
								26.4259	140.386
								26.4425	140.614
								26.4591	140.797
								26.4757	140.956
								26.4922	141.133
								26.5088	141.317
								26.5254	141.502
								26.542	141.643
								26.5585	141.87
								26.5751	142.056
								26.5917	142.193
								26.6083	142.39
								26.6249	142.589
								26.6414	142.73
								26.658	142.898
								26.6746	143.091
								26.6912	143.253
								26.7078	143.414
								26.7244	143.645
								26.7409	143.807
								26.7575	143.985
								26.7741	144.138
								26.7907	144.306
								26.8073	144.465
								26.8238	144.623
								26.8404	144.805
								26.857	144.963
								26.8736	145.104
								26.8901	145.315
								26.9067	145.462
								26.9233	145.637
								26.9399	145.792
								26.9565	145.937
								26.9731	146.119
								26.9896	146.251
								27.0062	146.445
								27.0228	146.608
								27.0394	146.741
								27.056	146.917
								27.0725	147.093
								27.0891	147.248
								27.1057	147.393
								27.1223	147.567
								27.1389	147.668
								27.1554	147.815
								27.172	148.025
								27.1886	148.18
								27.2052	148.304
								27.2218	148.48
								27.2383	148.635
								27.2549	148.747
								27.2715	148.91
								27.2881	149.089
								27.3047	149.232
								27.3212	149.37
								27.3378	149.557
								27.3544	149.677
								27.371	149.834
								27.3876	149.966
								27.4042	150.13
								27.4207	150.268
								27.4373	150.392
								27.4539	150.571
								27.4705	150.726
								27.4871	150.822
								27.5036	150.992
								27.5202	151.16
								27.5368	151.276
								27.5534	151.397
								27.5699	151.563
								27.5865	151.687
								27.6031	151.842
								27.6197	151.996
								27.6363	152.165
								27.6529	152.277
								27.6694	152.426
								27.686	152.543
								27.7026	152.684
								27.7192	152.77
								27.7358	152.959
								27.7523	153.097
								27.7689	153.227
								27.7855	153.379
								27.8021	153.496
								27.8186	153.647
								27.8352	153.754
								27.8518	153.93
								27.8684	154.025
								27.885	154.145
								27.9016	154.3
								27.9182	154.432
								27.9347	154.562
								27.9513	154.703
								27.9679	154.841
								27.9845	154.969
								28.001	155.064
								28.0176	155.223
								28.0342	155.334
								28.0508	155.46
								28.0674	155.595
								28.0839	155.708
								28.1005	155.815
								28.1171	155.943
								28.1337	156.124
								28.1502	156.214
								28.1669	156.335
								28.1834	156.472
								28.2	156.585
								28.2166	156.705
								28.2332	156.791
								28.2497	156.967
								28.2663	157.116
								28.2829	157.181
								28.2995	157.314
								28.3161	157.45
								28.3326	157.576
								28.3492	157.67
								28.3658	157.782
								28.3824	157.914
								28.3989	158.014
								28.4155	158.161
								28.4321	158.258
								28.4487	158.384
								28.4653	158.478
								28.4819	158.61
								28.4985	158.77
								28.515	158.833
								28.5316	158.988
								28.5482	159.079
								28.5648	159.211
								28.5813	159.303
								28.5979	159.421
								28.6145	159.509
								28.6311	159.599
								28.6477	159.769
								28.6642	159.847
								28.6808	159.964
								28.6974	160.075
								28.714	160.201
								28.7306	160.319
								28.7472	160.419
								28.7637	160.548
								28.7803	160.632
								28.7969	160.738
								28.8135	160.862
								28.83	160.951
								28.8466	161.079
								28.8632	161.171
								28.8798	161.295
								28.8964	161.389
								28.9129	161.479
								28.9295	161.626
								28.9461	161.66
								28.9627	161.78
								28.9793	161.878
								28.9959	161.998
								29.0124	162.073
								29.029	162.17
								29.0456	162.338
								29.0622	162.399
								29.0788	162.514
								29.0953	162.644
								29.1119	162.745
								29.1285	162.81
								29.1451	162.9
								29.1617	163.037
								29.1782	163.125
								29.1948	163.202
								29.2114	163.318
								29.228	163.425
								29.2446	163.515
								29.2611	163.609
								29.2777	163.729
								29.2943	163.807
								29.3109	163.859
								29.3275	164.048
								29.344	164.096
								29.3606	164.182
								29.3772	164.292
								29.3938	164.378
								29.4104	164.482
								29.427	164.527
								29.4435	164.674
								29.4601	164.76
								29.4767	164.843
								29.4933	164.944
								29.5098	165.022
								29.5264	165.125
								29.543	165.181
								29.5596	165.28
								29.5762	165.374
								29.5927	165.448
								29.6093	165.597
								29.6259	165.672
								29.6425	165.761
								29.6591	165.882
								29.6757	165.947
								29.6922	166.015
								29.7088	166.12
								29.7254	166.189
								29.742	166.294
								29.7586	166.34
								29.7751	166.482
								29.7917	166.535
								29.8083	166.619
								29.8249	166.732
								29.8414	166.814
								29.858	166.873
								29.8746	166.955
								29.8912	167.07
								29.9078	167.131
								29.9244	167.211
								29.9409	167.328
								29.9575	167.402
								29.9741	167.486
								29.9907	167.568
								30.0073	167.664
								30.0238	167.737
								30.0404	167.826
								30.057	167.912
								30.0736	167.991
								30.0901	168.046
								30.1067	168.17
								30.1233	168.208
								30.1399	168.277
								30.1565	168.384
								30.173	168.445
								30.1897	168.535
								30.2062	168.611
								30.2228	168.682
								30.2394	168.797
								30.256	168.814
								30.2725	168.961
								30.2891	169.011
								30.3057	169.072
								30.3223	169.154
								30.3389	169.226
								30.3554	169.316
								30.372	169.368
								30.3886	169.488
								30.4052	169.544
								30.4217	169.566
								30.4383	169.698
								30.4549	169.742
								30.4715	169.824
								30.4881	169.922
								30.5047	170.008
								30.5212	170.063
								30.5378	170.086
								30.5544	170.239
								30.571	170.31
								30.5876	170.327
								30.6041	170.445
								30.6207	170.493
								30.6373	170.575
								30.6539	170.63
								30.6704	170.755
								30.687	170.76
								30.7036	170.829
								30.7202	170.94
								30.7368	171.012
								30.7534	171.104
								30.77	171.116
								30.7865	171.202
								30.8031	171.278
								30.8197	171.349
								30.8363	171.429
								30.8528	171.511
								30.8694	171.519
								30.886	171.624
								30.9026	171.691
								30.9192	171.761
								30.9357	171.811
								30.9523	171.885
								30.9689	171.92
								30.9855	171.962
								31.0021	172.055
								31.0187	172.143
								31.0352	172.203
								31.0518	172.271
								31.0684	172.344
								31.085	172.405
								31.1015	172.474
								31.1181	172.56
								31.1347	172.585
								31.1513	172.644
								31.1679	172.735
								31.1844	172.774
								31.201	172.816
								31.2176	172.925
								31.2342	172.955
								31.2508	173.035
								31.2674	173.097
								31.2839	173.169
								31.3005	173.232
								31.3171	173.267
								31.3337	173.362
								31.3503	173.423
								31.3668	173.458
								31.3834	173.526
								31.4	173.628
								31.4166	173.666
								31.4332	173.679
								31.4498	173.775
								31.4663	173.84
								31.4829	173.868
								31.4995	173.958
								31.5161	173.985
								31.5326	174.057
								31.5492	174.122
								31.5658	174.164
								31.5824	174.237
								31.599	174.273
								31.6155	174.353
								31.6321	174.411
								31.6487	174.439
								31.6653	174.546
								31.6819	174.565
								31.6985	174.611
								31.715	174.669
								31.7316	174.739
								31.7482	174.776
								31.7648	174.856
								31.7813	174.913
								31.7979	174.982
								31.8145	174.999
								31.8311	175.1
								31.8477	175.127
								31.8642	175.158
								31.8808	175.23
								31.8974	175.276
								31.914	175.354
								31.9306	175.389
								31.9472	175.454
								31.9637	175.492
								31.9803	175.536
								31.9969	175.62
								32.0135	175.694
								32.0301	175.677
								32.0466	175.759
								32.0632	175.819
								32.0798	175.878
								32.0964	175.926
								32.1129	175.947
								32.1295	176.029
								32.1461	176.063
								32.1627	176.122
								32.1793	176.174
								32.1959	176.183
								32.2124	176.277
								32.229	176.321
								32.2456	176.338
								32.2622	176.445
								32.2788	176.489
								32.2953	176.527
								32.3119	176.583
								32.3285	176.644
								32.3451	176.69
								32.3616	176.741
								32.3782	176.797
								32.3948	176.816
								32.4114	176.833
								32.428	176.917
								32.4446	176.968
								32.4611	176.982
								32.4777	177.058
								32.4943	177.112
								32.5109	177.133
								32.5275	177.219
								32.544	177.236
								32.5606	177.305
								32.5772	177.33
								32.5938	177.402
								32.6104	177.429
								32.6269	177.438
								32.6435	177.54
								32.6601	177.58
								32.6767	177.608
								32.6933	177.691
								32.7099	177.712
								32.7264	177.763
								32.743	177.819
								32.7596	177.828
								32.7762	177.88
								32.7927	177.91
								32.8093	177.969
								32.8259	178.013
								32.8425	178.042
								32.8591	178.13
								32.8756	178.159
								32.8922	178.176
								32.9088	178.258
								32.9254	178.296
								32.942	178.313
								32.9586	178.372
								32.9751	178.407
								32.9917	178.437
								33.0083	178.458
								33.0249	178.541
								33.0414	178.571
								33.058	178.588
								33.0746	178.653
								33.0912	178.667
								33.1078	178.716
								33.1243	178.789
								33.1409	178.795
[truncated: 4,032 more rows]

## Sheet: Fig.1f
Time (ms)	Current (A)	Time (ms)	Current (A)	Time (ms)	Current (A)	Time (ms)	Current (A)	Time (ms)	Current (A)
0.25	0.00167	0.25	0.00177	0.25	0.00182	0.25	0.00176	0.0135	0.0017
0.51	0.00165	0.51	0.0018	0.51	0.00176	0.51	0.00175	0.0301	0.00168
0.78	0.00162	0.78	0.00174	0.78	0.00183	0.78	0.00184	0.0466	0.00159
1.04	0.00165	1.04	0.0018	1.04	0.00178	1.04	0.00182	0.0632	0.00157
1.31	0.00164	1.31	0.00182	1.31	0.00185	1.31	0.0018	0.0798	0.00158
1.57	0.00164	1.57	0.00174	1.57	0.00179	1.57	0.00176	0.0964	0.00159
1.84	0.00164	1.84	0.00174	1.84	0.00181	1.84	0.00182	0.113	0.0016
2.1	0.00161	2.1	0.00177	2.1	0.00178	2.1	0.00176	0.1295	0.00161
2.37	0.00168	2.37	0.00183	2.37	0.00177	2.37	0.00174	0.1461	0.00164
2.63	0.00164	2.63	0.00177	2.63	0.00179	2.63	0.00175	0.1627	0.00165
2.9	0.00159	2.9	0.00176	2.9	0.00177	2.9	0.00186	0.1793	0.0016
3.17	0.00166	3.17	0.00183	3.17	0.00182	3.17	0.00178	0.1958	0.00159
3.43	0.00162	3.43	0.00179	3.43	0.00179	3.43	0.00179	0.2124	0.00149
3.7	0.00159	3.7	0.0018	3.7	0.00176	3.7	0.00175	0.229	0.00135
3.96	0.00168	3.96	0.00181	3.96	0.00175	3.96	0.00176	0.2456	0.00143
4.23	0.00168	4.23	0.00179	4.23	0.00176	4.23	0.00175	0.2622	0.00147
4.49	0.00166	4.49	0.00175	4.49	0.00184	4.49	0.00172	0.2788	0.00149
4.76	0.00167	4.76	0.00176	4.76	0.00176	4.76	0.00181	0.2953	0.00151
5.02	0.00166	5.02	0.00179	5.02	0.00183	5.02	0.00183	0.3119	0.00144
5.29	0.00166	5.29	0.00175	5.29	0.00176	5.29	0.00182	0.3285	0.00146
5.55	0.00163	5.55	0.00175	5.55	0.0018	5.55	0.00174	0.3451	0.00152
5.82	0.00158	5.82	0.00178	5.82	0.00178	5.82	0.00176	0.3617	0.0015
6.08	0.00163	6.08	0.00177	6.08	0.0018	6.08	0.00179	0.3782	0.00145
6.35	0.00168	6.35	0.00182	6.35	0.00179	6.35	0.00184	0.3948	0.00138
6.61	0.00164	6.61	0.00171	6.61	0.00176	6.61	0.00175	0.4114	0.00135
6.88	0.00162	6.88	0.00179	6.88	0.00176	6.88	0.0018	0.428	0.00138
7.14	0.00164	7.14	0.00176	7.14	0.00178	7.14	0.00173	0.4445	0.0014
7.41	0.00165	7.41	0.00182	7.41	0.00177	7.41	0.00178	0.4611	0.00145
7.68	0.00157	7.68	0.00181	7.68	0.00183	7.68	0.00179	0.4777	0.00145
7.94	0.00165	7.94	0.00184	7.94	0.00182	7.94	0.00183	0.4943	0.00143
8.21	0.00166	8.21	0.00181	8.21	0.00177	8.21	0.0018	0.5109	0.00148
8.47	0.0016	8.47	0.00173	8.47	0.00179	8.47	0.00178	0.5275	0.00152
8.74	0.00167	8.74	0.00178	8.74	0.00182	8.74	0.00175	0.544	0.00156
9	0.00169	9	0.00176	9	0.00172	9	0.00176	0.5606	0.00158
9.27	0.00165	9.27	0.00178	9.27	0.00179	9.27	0.00179	0.5772	0.00152
9.53	0.00159	9.53	0.00175	9.53	0.00183	9.53	0.00176	0.5938	0.00141
9.8	0.00164	9.8	0.0018	9.8	0.00177	9.8	0.00172	0.6104	0.00144
10.06	0.00168	10.06	0.00177	10.06	0.00176	10.06	0.0018	0.6269	0.00148
10.33	0.00163	10.33	0.00178	10.33	0.00178	10.33	0.00178	0.6435	0.00156
10.59	0.00161	10.59	0.00172	10.59	0.00175	10.59	0.00186	0.6601	0.00157
10.86	0.00167	10.86	0.00176	10.86	0.00181	10.86	0.0018	0.6767	0.00154
11.12	0.00168	11.12	0.00178	11.12	0.00181	11.12	0.00172	0.6932	0.00152
11.39	0.00166	11.39	0.0018	11.39	0.00181	11.39	0.00178	0.7098	0.0015
11.65	0.00165	11.65	0.00184	11.65	0.00176	11.65	0.00181	0.7264	0.00156
11.92	0.00165	11.92	0.00182	11.92	0.0017	11.92	0.00174	0.743	0.00156
12.18	0.00166	12.18	0.00181	12.18	0.00182	12.18	0.00177	0.7596	0.00156
12.45	0.00158	12.45	0.00174	12.45	0.00181	12.45	0.00177	0.7762	0.00148
12.72	0.00166	12.72	0.00186	12.72	0.00176	12.72	0.00181	0.7928	0.0015
12.98	0.00164	12.98	0.0018	12.98	0.00176	12.98	0.00179	0.8093	0.00159
13.25	0.00167	13.25	0.00176	13.25	0.0018	13.25	0.00176	0.8259	0.00165
13.51	0.00162	13.51	0.00177	13.51	0.00184	13.51	0.00171	0.8425	0.00166
13.78	0.00166	13.78	0.0017	13.78	0.00181	13.78	0.00175	0.8591	0.00175
14.04	0.00164	14.04	0.00184	14.04	0.00173	14.04	0.00174	0.8756	0.00181
14.31	0.00161	14.31	0.00182	14.31	0.00175	14.31	0.00184	0.8922	0.00177
14.57	0.00169	14.57	0.00177	14.57	0.00176	14.57	0.00182	0.9088	0.00183
14.84	0.00164	14.84	0.00177	14.84	0.00181	14.84	0.00173	0.9254	0.00179
15.1	0.00166	15.1	0.00179	15.1	0.00181	15.1	0.00181	0.942	0.00186
15.37	0.00157	15.37	0.0017	15.37	0.00181	15.37	0.00182	0.9585	0.00175
15.63	0.00162	15.63	0.00176	15.63	0.00175	15.63	0.00173	0.9751	0.00167
15.9	0.00165	15.9	0.00176	15.9	0.00177	15.9	0.00178	0.9917	0.00172
16.16	0.00166	16.16	0.00175	16.16	0.0018	16.16	0.00177	1.0083	0.00173
16.43	0.0016	16.43	0.00177	16.43	0.00176	16.43	0.00177	1.0249	0.00177
16.69	0.00163	16.69	0.00185	16.69	0.00173	16.69	0.00183	1.0415	0.00177
16.96	0.00162	16.96	0.00179	16.96	0.00175	16.96	0.00183	1.058	0.00178
17.23	0.00167	17.23	0.00179	17.23	0.00179	17.23	0.00171	1.0746	0.00179
17.49	0.00163	17.49	0.00178	17.49	0.00176	17.49	0.00183	1.0912	0.00182
17.76	0.00166	17.76	0.00175	17.76	0.00177	17.76	0.00181	1.1078	0.00178
18.02	0.00165	18.02	0.0018	18.02	0.0018	18.02	0.00183	1.1243	0.00177
18.29	0.00167	18.29	0.00182	18.29	0.00175	18.29	0.00171	1.1409	0.00169
18.55	0.00164	18.55	0.00177	18.55	0.00174	18.55	0.00175	1.1575	0.00165
18.82	0.00165	18.82	0.00181	18.82	0.0018	18.82	0.00181	1.1741	0.00158
19.08	0.00164	19.08	0.00184	19.08	0.0018	19.08	0.00175	1.1907	0.00158
19.35	0.00161	19.35	0.00179	19.35	0.00178	19.35	0.00184	1.2072	0.00163
19.61	0.00166	19.61	0.00176	19.61	0.00182	19.61	0.00182	1.2238	0.00172
19.88	0.00162	19.88	0.00175	19.88	0.00179	19.88	0.00181	1.2404	0.00179
20.14	0.00404	20.14	0.00435	20.14	0.00661	20.14	0.00375	1.257	0.00177
20.41	0.00758	20.41	0.00994	20.41	0.01107	20.41	0.00765	1.2736	0.00173
20.67	0.01488	20.67	0.02071	20.67	0.02145	20.67	0.01698	1.2902	0.00172
20.94	0.02697	20.94	0.03643	20.94	0.03701	20.94	0.03134	1.3067	0.00171
21.2	0.04313	21.2	0.05472	21.2	0.05561	21.2	0.04963	1.3233	0.00175
21.47	0.05911	21.47	0.07193	21.47	0.07319	21.47	0.06748	1.3399	0.00178
21.74	0.07397	21.74	0.08766	21.74	0.08939	21.74	0.08407	1.3565	0.00175
22	0.08751	22	0.10254	22	0.1047	22	0.09965	1.3731	0.00178
22.27	0.1004	22.27	0.1168	22.27	0.11944	22.27	0.11473	1.3896	0.00174
22.53	0.11267	22.53	0.13044	22.53	0.13369	22.53	0.12925	1.4062	0.00178
22.8	0.12442	22.8	0.14363	22.8	0.14747	22.8	0.14336	1.4228	0.00184
23.06	0.13567	23.06	0.15634	23.06	0.16083	23.06	0.1571	1.4394	0.00182
23.33	0.14645	23.33	0.16858	23.33	0.17368	23.33	0.17039	1.456	0.00178
23.59	0.15673	23.59	0.18036	23.59	0.18614	23.59	0.18329	1.4726	0.00175
23.86	0.16662	23.86	0.19182	23.86	0.19837	23.86	0.19598	1.4891	0.00173
24.12	0.17615	24.12	0.20293	24.12	0.21028	24.12	0.20834	1.5057	0.00176
24.39	0.18541	24.39	0.21369	24.39	0.22177	24.39	0.22043	1.5223	0.00167
24.65	0.19407	24.65	0.22399	24.65	0.23304	24.65	0.23218	1.5389	0.00168
24.92	0.2025	24.92	0.23406	24.92	0.24392	24.92	0.24359	1.5554	0.00173
25.18	0.21059	25.18	0.24379	25.18	0.25455	25.18	0.25473	1.572	0.00177
25.45	0.21836	25.45	0.25317	25.45	0.26491	25.45	0.26561	1.5886	0.00176
25.71	0.22576	25.71	0.26223	25.71	0.27487	25.71	0.27627	1.6052	0.00179
25.98	0.23286	25.98	0.27102	25.98	0.28463	25.98	0.28658	1.6218	0.00176
26.25	0.23963	26.25	0.27955	26.25	0.29421	26.25	0.29673	1.6383	0.00177
26.51	0.24621	26.51	0.28776	26.51	0.3035	26.51	0.30668	1.6549	0.00164
26.78	0.25247	26.78	0.29577	26.78	0.31252	26.78	0.31648	1.6715	0.00164
27.04	0.25848	27.04	0.30346	27.04	0.32138	27.04	0.32606	1.6881	0.0016
27.31	0.26426	27.31	0.31098	27.31	0.33002	27.31	0.33556	1.7047	0.00162
27.57	0.26977	27.57	0.31821	27.57	0.33842	27.57	0.3447	1.7213	0.00161
27.84	0.27428	27.84	0.3252	27.84	0.34665	27.84	0.35364	1.7378	0.00164
28.1	0.27931	28.1	0.332	28.1	0.35455	28.1	0.36229	1.7544	0.00159
28.37	0.28412	28.37	0.33854	28.37	0.36215	28.37	0.37073	1.771	0.00149
28.63	0.28863	28.63	0.34485	28.63	0.36956	28.63	0.37885	1.7876	0.00144
28.9	0.29309	28.9	0.35101	28.9	0.37671	28.9	0.38674	1.8041	0.00147
29.16	0.29728	29.16	0.35688	29.16	0.3836	29.16	0.39451	1.8207	0.00155
29.43	0.30127	29.43	0.36254	29.43	0.39023	29.43	0.4019	1.8373	0.00157
29.69	0.30516	29.69	0.36796	29.69	0.39669	29.69	0.40914	1.8539	0.0016
29.96	0.3089	29.96	0.37319	29.96	0.40289	29.96	0.41613	1.8705	0.00154
30.22	0.31235	30.22	0.37818	30.22	0.40886	30.22	0.42285	1.887	0.0016
30.49	0.31581	30.49	0.38299	30.49	0.41458	30.49	0.42935	1.9036	0.00167
30.75	0.31905	30.75	0.38761	30.75	0.42008	30.75	0.43562	1.9202	0.00172
31.02	0.32219	31.02	0.392	31.02	0.42534	31.02	0.44171	1.9368	0.00169
31.29	0.32511	31.29	0.39631	31.29	0.43042	31.29	0.44749	1.9534	0.00175
31.55	0.32799	31.55	0.40037	31.55	0.43535	31.55	0.45303	1.97	0.00178
31.82	0.33069	31.82	0.40419	31.82	0.43996	31.82	0.45841	1.9865	0.00179
32.08	0.33327	32.08	0.40794	32.08	0.44447	32.08	0.46361	2.0031	0.00183
32.35	0.33578	32.35	0.41144	32.35	0.44886	32.35	0.46869	2.0197	0.00184
32.61	0.33813	32.61	0.41475	32.61	0.45302	32.61	0.47354	2.0363	0.00182
32.88	0.34028	32.88	0.418	32.88	0.45709	32.88	0.47828	2.0529	0.00179
33.14	0.3425	33.14	0.42106	33.14	0.46094	33.14	0.48276	2.0694	0.00175
33.41	0.34466	33.41	0.42399	33.41	0.46466	33.41	0.48725	2.086	0.0018
33.67	0.34669	33.67	0.42675	33.67	0.46833	33.67	0.49144	2.1026	0.00188
33.94	0.34865	33.94	0.42949	33.94	0.4718	33.94	0.49564	2.1192	0.00188
34.2	0.35055	34.2	0.43198	34.2	0.47517	34.2	0.4996	2.1357	0.00187
34.47	0.35234	34.47	0.43428	34.47	0.47844	34.47	0.50353	2.1523	0.00185
34.73	0.35413	34.73	0.43648	34.73	0.48161	34.73	0.5073	2.1689	0.00186
35	0.35568	35	0.43863	35	0.48464	35	0.51088	2.1855	0.00185
35.26	0.35726	35.26	0.44042	35.26	0.48766	35.26	0.51446	2.2021	0.00188
35.53	0.35878	35.53	0.44237	35.53	0.49057	35.53	0.51795	2.2187	0.00191
35.8	0.36026	35.8	0.44414	35.8	0.49336	35.8	0.52144	2.2352	0.00192
36.06	0.3617	36.06	0.4457	36.06	0.4961	36.06	0.52478	2.2518	0.0019
36.33	0.36296	36.33	0.44701	36.33	0.49877	36.33	0.52809	2.2684	0.00192
36.59	0.36435	36.59	0.44838	36.59	0.50138	36.59	0.53149	2.285	0.00208
36.86	0.36552	36.86	0.44955	36.86	0.50385	36.86	0.53476	2.3016	0.00207
37.12	0.36681	37.12	0.4506	37.12	0.50628	37.12	0.53826	2.3181	0.002
37.39	0.36797	37.39	0.4518	37.39	0.50857	37.39	0.54181	2.3347	0.00199
37.65	0.36908	37.65	0.45287	37.65	0.51078	37.65	0.5457	2.3513	0.002
37.92	0.37029	37.92	0.4541	37.92	0.51189	37.92	0.54991	2.3679	0.00202
38.18	0.3714	38.18	0.45539	38.18	0.51291	38.18	0.55469	2.3844	0.00204
38.45	0.37246	38.45	0.45664	38.45	0.51324	38.45	0.56006	2.401	0.00207
38.71	0.37325	38.71	0.45784	38.71	0.5147	38.71	0.56674	2.4176	0.00201
38.98	0.37444	38.98	0.45927	38.98	0.51673	38.98	0.57513	2.4342	0.00207
39.24	0.37552	39.24	0.46075	39.24	0.51967	39.24	0.58551	2.4508	0.00198
39.51	0.37658	39.51	0.46202	39.51	0.52323	39.51	0.59823	2.4674	0.00205
39.77	0.3776	39.77	0.46309	39.77	0.52932	39.77	0.61493	2.484	0.00214
40.04	0.37862	40.04	0.46431	40.04	0.53671	40.04	0.63659	2.5005	0.00216
40.31	0.37959	40.31	0.46565	40.31	0.54806	40.31	0.66406	2.5171	0.00208
40.57	0.38051	40.57	0.46496	40.57	0.56358	40.57	0.69768	2.5337	0.00202
40.84	0.3815	40.84	0.4656	40.84	0.58384	40.84	0.73866	2.5503	0.0021
41.1	0.38067	41.1	0.45902	41.1	0.6001	41.1	0.78225	2.5668	0.00207
41.37	0.37098	41.37	0.44554	41.37	0.60797	41.37	0.80954	2.5834	0.00202
41.63	0.35992	41.63	0.43167	41.63	0.61362	41.63	0.83293	2.6	0.002
41.9	0.3488	41.9	0.41773	41.9	0.61882	41.9	0.85345	2.6166	0.00201
42.16	0.33789	42.16	0.40499	42.16	0.62394	42.16	0.87051	2.6332	0.00196
42.43	0.32721	42.43	0.39213	42.43	0.62609	42.43	0.88424	2.6497	0.00198
42.69	0.3168	42.69	0.37968	42.69	0.62707	42.69	0.89489	2.6663	0.00202
42.96	0.30664	42.96	0.36769	42.96	0.62645	42.96	0.90203	2.6829	0.002
43.22	0.29686	43.22	0.35573	43.22	0.62403	43.22	0.90622	2.6995	0.00202
43.49	0.28743	43.49	0.34488	43.49	0.61928	43.49	0.9072	2.7161	0.00195
43.75	0.27833	43.75	0.33348	43.75	0.61222	43.75	0.90566	2.7327	0.00186
44.02	0.26945	44.02	0.32262	44.02	0.60247	44.02	0.90127	2.7492	0.00179
44.28	0.26087	44.28	0.31289	44.28	0.59239	44.28	0.89284	2.7658	0.00186
44.55	0.25257	44.55	0.3029	44.55	0.57914	44.55	0.88332	2.7824	0.00193
44.82	0.24454	44.82	0.29287	44.82	0.56605	44.82	0.87076	2.799	0.002
45.08	0.23683	45.08	0.2831	45.08	0.55383	45.08	0.85136	2.8155	0.00202
45.35	0.22935	45.35	0.27386	45.35	0.5402	45.35	0.8305	2.8321	0.00198
45.61	0.22216	45.61	0.26503	45.61	0.52644	45.61	0.81042	2.8487	0.00203
45.88	0.21522	45.88	0.2558	45.88	0.50973	45.88	0.78779	2.8653	0.00207
46.14	0.20849	46.14	0.24659	46.14	0.49423	46.14	0.76395	2.8819	0.00201
46.41	0.20189	46.41	0.2386	46.41	0.47695	46.41	0.73888	2.8984	0.00199
46.67	0.19565	46.67	0.23034	46.67	0.45982	46.67	0.71763	2.915	0.00197
46.94	0.18967	46.94	0.2229	46.94	0.43886	46.94	0.69161	2.9316	0.00189
47.2	0.18373	47.2	0.21583	47.2	0.4203	47.2	0.65674	2.9482	0.00185
47.47	0.17809	47.47	0.20864	47.47	0.40015	47.47	0.62278	2.9648	0.00182
47.73	0.17264	47.73	0.20181	47.73	0.38436	47.73	0.60204	2.9814	0.00184
48	0.16728	48	0.19503	48	0.36862	48	0.58169	2.9979	0.00184
48.26	0.16219	48.26	0.18813	48.26	0.35684	48.26	0.56314	3.0145	0.00181
48.53	0.15726	48.53	0.18095	48.53	0.34478	48.53	0.54324	3.0311	0.00182
48.79	0.1525	48.79	0.17465	48.79	0.33256	48.79	0.52543	3.0477	0.00181
49.06	0.14788	49.06	0.16795	49.06	0.32091	49.06	0.50556	3.0643	0.00179
49.32	0.14346	49.32	0.16185	49.32	0.30975	49.32	0.48845	3.0808	0.00172
49.59	0.13913	49.59	0.15573	49.59	0.29847	49.59	0.4718	3.0974	0.00171
49.86	0.13495	49.86	0.15011	49.86	0.28711	49.86	0.45543	3.114	0.00161
50.12	0.1309	50.12	0.14498	50.12	0.27684	50.12	0.43522	3.1306	0.00156
50.39	0.12707	50.39	0.1402	50.39	0.26706	50.39	0.42028	3.1471	0.00154
50.65	0.12326	50.65	0.13572	50.65	0.25795	50.65	0.40535	3.1637	0.0016
50.92	0.11963	50.92	0.13136	50.92	0.2491	50.92	0.391	3.1803	0.00162
51.18	0.11612	51.18	0.12719	51.18	0.24013	51.18	0.37691	3.1969	0.00169
51.45	0.11279	51.45	0.12296	51.45	0.23157	51.45	0.36316	3.2135	0.00162
51.71	0.1095	51.71	0.11911	51.71	0.22303	51.71	0.34998	3.2301	0.00169
51.98	0.10632	51.98	0.11538	51.98	0.21532	51.98	0.33703	3.2466	0.00168
52.24	0.10327	52.24	0.11193	52.24	0.20759	52.24	0.32397	3.2632	0.00167
52.51	0.10028	52.51	0.10847	52.51	0.2002	52.51	0.31188	3.2798	0.00173
52.77	0.09742	52.77	0.10523	52.77	0.19304	52.77	0.30043	3.2964	0.0018
53.04	0.09459	53.04	0.10217	53.04	0.17856	53.04	0.28891	3.313	0.00175
53.3	0.0919	53.3	0.09914	53.3	0.17307	53.3	0.27789	3.3295	0.00174
53.57	0.08929	53.57	0.09614	53.57	0.1687	53.57	0.26765	3.3461	0.00174
53.83	0.08677	53.83	0.09329	53.83	0.16337	53.83	0.25676	3.3627	0.00173
54.1	0.08433	54.1	0.0906	54.1	0.15826	54.1	0.24695	3.3793	0.0018
54.37	0.08194	54.37	0.08797	54.37	0.15295	54.37	0.23629	3.3958	0.00182
54.63	0.07965	54.63	0.08542	54.63	0.148	54.63	0.22255	3.4124	0.00184
54.9	0.07742	54.9	0.08296	54.9	0.14298	54.9	0.21314	3.429	0.00184
55.16	0.0752	55.16	0.08056	55.16	0.13791	55.16	0.20507	3.4456	0.0019
55.43	0.07308	55.43	0.07822	55.43	0.13344	55.43	0.19704	3.4622	0.00188
55.69	0.07105	55.69	0.07599	55.69	0.1291	55.69	0.1897	3.4788	0.00186
55.96	0.06907	55.96	0.0738	55.96	0.12496	55.96	0.18222	3.4953	0.00184
56.22	0.06715	56.22	0.0717	56.22	0.12103	56.22	0.17563	3.5119	0.00171
56.49	0.06521	56.49	0.06969	56.49	0.1171	56.49	0.16868	3.5285	0.00168
56.75	0.06344	56.75	0.06771	56.75	0.11343	56.75	0.16252	3.5451	0.00168
57.02	0.06166	57.02	0.06581	57.02	0.10948	57.02	0.15647	3.5617	0.00173
57.28	0.05991	57.28	0.0639	57.28	0.10582	57.28	0.15084	3.5782	0.00177
57.55	0.05825	57.55	0.06209	57.55	0.10243	57.55	0.14509	3.5948	0.00179
57.81	0.05661	57.81	0.06033	57.81	0.09924	57.81	0.13971	3.6114	0.00169
58.08	0.05505	58.08	0.05862	58.08	0.09605	58.08	0.13263	3.628	0.0017
58.34	0.05348	58.34	0.05696	58.34	0.09276	58.34	0.12764	3.6446	0.00168
58.61	0.05196	58.61	0.05537	58.61	0.08601	58.61	0.12307	3.6611	0.00172
58.88	0.05051	58.88	0.0538	58.88	0.08338	58.88	0.11838	3.6777	0.00172
59.14	0.04909	59.14	0.05228	59.14	0.0808	59.14	0.11409	3.6943	0.00167
59.41	0.04772	59.41	0.05081	59.41	0.07815	59.41	0.11011	3.7109	0.00167
59.67	0.04635	59.67	0.04934	59.67	0.07558	59.67	0.10625	3.7275	0.00165
59.94	0.04504	59.94	0.04797	59.94	0.07313	59.94	0.10198	3.7441	0.00169
60.2	0.04374	60.2	0.0466	60.2	0.07074	60.2	0.09843	3.7606	0.00175
60.47	0.04247	60.47	0.04526	60.47	0.06851	60.47	0.095	3.7772	0.00177
60.73	0.04125	60.73	0.04397	60.73	0.06631	60.73	0.09167	3.7938	0.00173
61	0.04007	61	0.04269	61	0.06409	61	0.08809	3.8104	0.00179
61.26	0.03889	61.26	0.04146	61.26	0.06191	61.26	0.08495	3.8269	0.0018
61.53	0.03781	61.53	0.0403	61.53	0.05988	61.53	0.08203	3.8435	0.00178
61.79	0.03671	61.79	0.03912	61.79	0.05796	61.79	0.07919	3.8601	0.00181
62.06	0.0356	62.06	0.03801	62.06	0.05601	62.06	0.07645	3.8767	0.00173
62.32	0.03457	62.32	0.03692	62.32	0.05395	62.32	0.07366	3.8933	0.00165
62.59	0.03356	62.59	0.03582	62.59	0.05215	62.59	0.07107	3.9098	0.0016
62.85	0.03254	62.85	0.03476	62.85	0.05044	62.85	0.0685	3.9264	0.0016
63.12	0.0316	63.12	0.03377	63.12	0.04872	63.12	0.06605	3.943	0.00163
63.39	0.03065	63.39	0.03276	63.39	0.04709	63.39	0.06367	3.9596	0.00164
63.65	0.02976	63.65	0.03178	63.65	0.04549	63.65	0.0614	3.9762	0.00167
63.92	0.02884	63.92	0.03081	63.92	0.04394	63.92	0.05925	3.9928	0.00158
64.18	0.02798	64.18	0.02992	64.18	0.04251	64.18	0.0571	4.0093	0.00145
64.45	0.02712	64.45	0.02899	64.45	0.0411	64.45	0.05505	4.0259	0.00153
64.71	0.0263	64.71	0.02814	64.71	0.0397	64.71	0.05299	4.0425	0.00151
64.98	0.02551	64.98	0.02727	64.98	0.03839	64.98	0.05105	4.0591	0.00142
65.24	0.0247	65.24	0.02646	65.24	0.03704	65.24	0.04921	4.0756	0.00139
65.51	0.0239	65.51	0.02562	65.51	0.03548	65.51	0.04741	4.0922	0.00134
65.77	0.02319	65.77	0.02485	65.77	0.03421	65.77	0.04566	4.1088	0.00126
66.04	0.02248	66.04	0.02405	66.04	0.033	66.04	0.04393	4.1254	0.00123
66.3	0.02174	66.3	0.0233	66.3	0.03184	66.3	0.04224	4.142	0.00126
66.57	0.02105	66.57	0.02258	66.57	0.03072	66.57	0.04061	4.1585	0.00127
66.83	0.02035	66.83	0.02183	66.83	0.02961	66.83	0.03904	4.1751	0.00128
67.1	0.01971	67.1	0.02116	67.1	0.02854	67.1	0.03741	4.1917	0.00127
67.36	0.01906	67.36	0.02048	67.36	0.02753	67.36	0.03594	4.2083	0.00127
67.63	0.01841	67.63	0.01978	67.63	0.02652	67.63	0.03267	4.2249	0.00132
67.89	0.01782	67.89	0.01915	67.89	0.02558	67.89	0.03109	4.2415	0.00136
68.16	0.01721	68.16	0.01853	68.16	0.02461	68.16	0.02954	4.258	0.00144
68.43	0.01663	68.43	0.01788	68.43	0.02368	68.43	0.02827	4.2746	0.00142
68.69	0.01606	68.69	0.0173	68.69	0.02276	68.69	0.0271	4.2912	0.00137
68.96	0.0155	68.96	0.01671	68.96	0.02188	68.96	0.02562	4.3078	0.00134
69.22	0.01498	69.22	0.01612	69.22	0.02106	69.22	0.0245	4.3244	0.00139
69.49	0.01442	69.49	0.01557	69.49	0.02021	69.49	0.02306	4.3409	0.00144
69.75	0.0139	69.75	0.01499	69.75	0.01942	69.75	0.02206	4.3575	0.00136
70.02	0.0134	70.02	0.01447	70.02	0.01867	70.02	0.02107	4.3741	0.00131
70.28	0.01287	70.28	0.01394	70.28	0.01795	70.28	0.02017	4.3907	0.0013
70.55	0.01243	70.55	0.01343	70.55	0.01716	70.55	0.01896	4.4072	0.00125
70.81	0.01196	70.81	0.01294	70.81	0.01646	70.81	0.01808	4.4238	0.00121
71.08	0.01149	71.08	0.01246	71.08	0.01577	71.08	0.01719	4.4404	0.00126
71.34	0.01104	71.34	0.01196	71.34	0.01509	71.34	0.01636	4.457	0.00126
71.61	0.01062	71.61	0.01151	71.61	0.01443	71.61	0.01545	4.4736	0.0013
71.87	0.01016	71.87	0.01107	71.87	0.01377	71.87	0.01469	4.4902	0.00128
72.14	0.00972	72.14	0.01063	72.14	0.01314	72.14	0.01386	4.5067	0.00128
72.4	0.00935	72.4	0.01021	72.4	0.01259	72.4	0.01313	4.5233	0.00132
72.67	0.00892	72.67	0.0098	72.67	0.012	72.67	0.01232	4.5399	0.00138
72.94	0.00854	72.94	0.00937	72.94	0.01142	72.94	0.0116	4.5565	0.00134
73.2	0.00813	73.2	0.00899	73.2	0.01085	73.2	0.01086	4.5731	0.00129
73.47	0.00779	73.47	0.00859	73.47	0.01027	73.47	0.01021	4.5896	0.00129
73.73	0.00742	73.73	0.00821	73.73	0.0097	73.73	0.00953	4.6062	0.00129
74	0.00704	74	0.00784	74	0.00922	74	0.0089	4.6228	0.00134
74.26	0.00671	74.26	0.00747	74.26	0.00869	74.26	0.00825	4.6394	0.00143
74.53	0.00637	74.53	0.00711	74.53	0.00819	74.53	0.00762	4.6559	0.0014
74.79	0.00606	74.79	0.00674	74.79	0.00771	74.79	0.00702	4.6725	0.0014
75.06	0.00572	75.06	0.00641	75.06	0.00725	75.06	0.00644	4.6891	0.00137
75.32	0.00541	75.32	0.00607	75.32	0.00679	75.32	0.00589	4.7057	0.00134
75.59	0.00512	75.59	0.00576	75.59	0.00635	75.59	0.0053	4.7223	0.00144
75.85	0.00479	75.85	0.00544	75.85	0.00593	75.85	0.00468	4.7389	0.00143
76.12	0.00452	76.12	0.00512	76.12	0.00551	76.12	0.00415	4.7555	0.00144
76.38	0.00421	76.38	0.00484	76.38	0.00508	76.38	0.00357	4.772	0.00145
76.65	0.00393	76.65	0.00453	76.65	0.00468	76.65	0.00303	4.7886	0.00142
76.91	0.00366	76.91	0.0042	76.91	0.0043	76.91	0.00253	4.8052	0.00144
77.18	0.00339	77.18	0.00395	77.18	0.00389	77.18	0.00207	4.8218	0.00148
77.45	0.0031	77.45	0.00367	77.45	0.0035	77.45	0.00168	4.8383	0.00153
77.71	0.00283	77.71	0.00337	77.71	0.00313	77.71	0.00121	4.8549	0.00156
77.98	0.00256	77.98	0.0031	77.98	0.00274	77.98	0.000754319	4.8715	0.00155
78.24	0.00233	78.24	0.00284	78.24	0.00238	78.24	0.000271842	4.8881	0.00155
78.51	0.00205	78.51	0.00256	78.51	0.00203	78.51	1.43395e-06	4.9047	0.0016
78.77	0.00178	78.77	0.00229	78.77	0.00164	78.77	2.06242e-06	4.9212	0.00159
79.04	0.00155	79.04	0.00205	79.04	0.00132	79.04	2.19649e-06	4.9378	0.0016
79.3	0.00132	79.3	0.00178	79.3	0.000952026	79.3	1.62406e-05	4.9544	0.00157
79.57	0.00106	79.57	0.00153	79.57	0.00060311	79.57	2.05404e-06	4.971	0.0015
79.83	0.00081771	79.83	0.0013	79.83	0.000302771	79.83	9.37775e-06	4.9876	0.0015
80.1	0.000591345	80.1	0.00103	80.1	2.91535e-05	80.1	4.76901e-06	5.0042	0.00151
80.36	0.000367972	80.36	0.000790041	80.36	-9.94547e-06	80.36	-1.20068e-05	5.0207	0.00158
80.63	0.000140643	80.63	0.000583511	80.63	3.25221e-05	80.63	7.29963e-06	5.0373	0.00159
80.89	2.17135e-06	80.89	0.000313807	80.89	-3.66081e-06	80.89	1.08201e-06	5.0539	0.00157
81.16	2.50653e-06	81.16	8.414e-05	81.16	-1.37498e-05	81.16	3.83888e-06	5.0705	0.00155
81.42	1.68858e-05	81.42	7.4337e-06	81.42	-9.8114e-06	81.42	-1.18057e-05	5.087	0.00153
81.69	-1.22582e-05	81.69	1.24866e-05	81.69	-6.14954e-06	81.69	2.20225e-05	5.1036	0.00153
81.95	-1.12527e-05	81.95	1.29391e-05	81.95	1.88383e-05	81.95	3.67129e-06	5.1202	0.00158
82.22	-5.00992e-06	82.22	1.28134e-05	82.22	1.55283e-05	82.22	8.70739e-06	5.1368	0.00155
82.49	2.61368e-05	82.49	2.15197e-05	82.49	2.21566e-05	82.49	4.7865e-05	5.1534	0.00154
82.75	1.17659e-05	82.75	1.48747e-05	82.75	1.46569e-05	82.75	0.000681199	5.1699	0.00147
83.02	-1.10013e-05	83.02	-9.56839e-06	83.02	3.98133e-06	83.02	0.00201	5.1865	0.00153
83.28	1.60259e-07	83.28	5.02039e-06	83.28	-1.53419e-05	83.28	0.00242	5.2031	0.00165
83.55	6.9655e-07	83.55	2.38073e-05	83.55	-6.43444e-06	83.55	0.00272	5.2197	0.00164
83.81	3.93943e-06	83.81	-1.98333e-05	83.81	-1.57609e-05	83.81	0.00282	5.2363	0.00172
84.08	8.65711e-06	84.08	1.33999e-05	84.08	-8.43715e-06	84.08	0.00264	5.2529	0.00165
84.34	8.9923e-06	84.34	1.66093e-05	84.34	0.000246695	84.34	0.00266	5.2694	0.0017
84.61	5.62477e-07	84.61	-1.42609e-05	84.61	0.00131	84.61	0.00274	5.286	0.00171
84.87	1.2143e-05	84.87	6.49519e-06	84.87	0.00196	84.87	0.00279	5.3026	0.00176
85.14	0.000196744	85.14	2.87345e-05	85.14	0.00237	85.14	0.00284	5.3192	0.00173
85.4	0.00112	85.4	-7.42323e-06	85.4	0.00251	85.4	0.00271	5.3358	0.00173
85.67	0.0015	85.67	0.000236882	85.67	0.00249	85.67	0.00273	5.3523	0.00174
85.93	0.00159	85.93	0.00116	85.93	0.00252	85.93	0.00272	5.3689	0.00172
86.2	0.00173	86.2	0.00151	86.2	0.00256	86.2	0.00279	5.3855	0.00172
86.46	0.00175	86.46	0.00172	86.46	0.00262	86.46	0.00275	5.4021	0.00179
86.73	0.00174	86.73	0.00178	86.73	0.00263	86.73	0.00275	5.4186	0.00176
87	0.00181	87	0.00181	87	0.00266	87	0.00263	5.4352	0.00173
87.26	0.00181	87.26	0.00176	87.26	0.00266	87.26	0.00267	5.4518	0.00167
87.53	0.0018	87.53	0.00181	87.53	0.00262	87.53	0.0027	5.4684	0.00165
87.79	0.00173	87.79	0.00185	87.79	0.00258	87.79	0.00261	5.485	0.00164
88.06	0.00178	88.06	0.0018	88.06	0.00268	88.06	0.00281	5.5016	0.00173
88.32	0.00179	88.32	0.00186	88.32	0.00258	88.32	0.00271	5.5181	0.00179
88.59	0.00177	88.59	0.00177	88.59	0.00254	88.59	0.00262	5.5347	0.00181
88.85	0.00183	88.85	0.00178	88.85	0.00255	88.85	0.00263	5.5513	0.0018
89.12	0.00173	89.12	0.00178	89.12	0.00258	89.12	0.0027	5.5679	0.00181
89.38	0.0018	89.38	0.00177	89.38	0.0026	89.38	0.00276	5.5845	0.00182
89.65	0.00175	89.65	0.00183	89.65	0.00264	89.65	0.00267	5.601	0.00187
89.91	0.00176	89.91	0.00179	89.91	0.00263	89.91	0.00267	5.6176	0.00199
90.18	0.00178	90.18	0.0018	90.18	0.00261	90.18	0.00274	5.6342	0.00196
90.44	0.00177	90.44	0.00182	90.44	0.00255	90.44	0.00276	5.6508	0.00195
90.71	0.00178	90.71	0.00177	90.71	0.00263	90.71	0.00267	5.6673	0.00192
90.97	0.00179	90.97	0.00183	90.97	0.00264	90.97	0.0027	5.6839	0.00195
91.24	0.00179	91.24	0.00185	91.24	0.00254	91.24	0.00266	5.7005	0.00205
91.51	0.00176	91.51	0.00181	91.51	0.00256	91.51	0.00258	5.7171	0.00209
91.77	0.00179	91.77	0.00185	91.77	0.00264	91.77	0.0028	5.7337	0.00206
92.04	0.00173	92.04	0.00184	92.04	0.00252	92.04	0.00269	5.7503	0.00208
92.3	0.00176	92.3	0.00182	92.3	0.00262	92.3	0.00281	5.7668	0.00206
92.57	0.00179	92.57	0.00178	92.57	0.00261	92.57	0.00267	5.7834	0.00206
92.83	0.00179	92.83	0.00184	92.83	0.00263	92.83	0.00269	5.8	0.00217
93.1	0.00183	93.1	0.00181	93.1	0.00265	93.1	0.00275	5.8166	0.00219
93.36	0.00179	93.36	0.00173	93.36	0.00261	93.36	0.00276	5.8332	0.00205
93.63	0.00175	93.63	0.00182	93.63	0.00257	93.63	0.00264	5.8497	0.00197
93.89	0.00174	93.89	0.00189	93.89	0.00256	93.89	0.00278	5.8663	0.00199
94.16	0.00173	94.16	0.00176	94.16	0.00261	94.16	0.00269	5.8829	0.00198
94.42	0.00175	94.42	0.00174	94.42	0.00262	94.42	0.00272	5.8995	0.00204
94.69	0.00178	94.69	0.00182	94.69	0.00259	94.69	0.00273	5.9161	0.00207
94.95	0.00176	94.95	0.00182	94.95	0.00263	94.95	0.0027	5.9326	0.00209
95.22	0.00176	95.22	0.00181	95.22	0.00249	95.22	0.00279	5.9492	0.002
95.48	0.00177	95.48	0.00184	95.48	0.00261	95.48	0.00286	5.9658	0.00201
95.75	0.0018	95.75	0.00182	95.75	0.0025	95.75	0.00283	5.9824	0.00199
96.02	0.00171	96.02	0.00174	96.02	0.00262	96.02	0.00267	5.999	0.00196
96.28	0.00176	96.28	0.00186	96.28	0.00254	96.28	0.0027	6.0156	0.00184
96.55	0.00171	96.55	0.00179	96.55	0.00254	96.55	0.00275	6.0321	0.00176
96.81	0.00176	96.81	0.00177	96.81	0.0026	96.81	0.00275	6.0487	0.00169
97.08	0.0018	97.08	0.00178	97.08	0.00263	97.08	0.00275	6.0653	0.00173
97.34	0.00171	97.34	0.00184	97.34	0.00258	97.34	0.00284	6.0819	0.0018
97.61	0.0018	97.61	0.00179	97.61	0.00265	97.61	0.0027	6.0984	0.00183
97.87	0.00178	97.87	0.00176	97.87	0.00262	97.87	0.00284	6.115	0.00183
98.14	0.00179	98.14	0.00179	98.14	0.00263	98.14	0.00298	6.1316	0.00181
98.4	0.00176	98.4	0.0018	98.4	0.00253	98.4	0.00287	6.1482	0.00178
98.67	0.00178	98.67	0.00182	98.67	0.00262	98.67	0.00283	6.1648	0.00179
98.93	0.00172	98.93	0.00183	98.93	0.00254	98.93	0.00292	6.1813	0.00181
99.2	0.00177	99.2	0.00179	99.2	0.00256	99.2	0.00281	6.1979	0.00179
99.46	0.00173	99.46	0.0018	99.46	0.00263	99.46	0.0027	6.2145	0.00175
99.73	0.00171	99.73	0.0018	99.73	0.0026	99.73	0.00291	6.2311	0.00166
99.99	0.00174	99.99	0.00176	99.99	0.0026	99.99	0.00281	6.2477	0.00163
								6.2643	0.00164
								6.2808	0.00169
								6.2974	0.0017
								6.314	0.00171
								6.3306	0.00169
								6.3471	0.00162
								6.3637	0.0016
								6.3803	0.00163
								6.3969	0.00161
								6.4135	0.00155
								6.43	0.00148
								6.4466	0.00148
								6.4632	0.00146
								6.4798	0.00155
								6.4964	0.00157
								6.513	0.0016
								6.5295	0.00155
								6.5461	0.00153
								6.5627	0.00156
								6.5793	0.00152
								6.5959	0.00146
								6.6124	0.00142
								6.629	0.00149
								6.6456	0.00154
								6.6622	0.00163
								6.6787	0.00173
								6.6953	0.00171
								6.7119	0.00167
								6.7285	0.00169
								6.7451	0.0017
								6.7617	0.00174
								6.7782	0.00176
								6.7948	0.00166
								6.8114	0.00161
								6.828	0.00161
								6.8446	0.00163
								6.8611	0.00165
								6.8777	0.00173
								6.8943	0.00177
								6.9109	0.00174
								6.9274	0.00178
								6.944	0.00187
								6.9606	0.0019
								6.9772	0.00194
								6.9938	0.00196
								7.0104	0.0019
								7.0269	0.0019
								7.0435	0.00186
								7.0601	0.00191
								7.0767	0.00196
								7.0933	0.00203
								7.1098	0.00198
								7.1264	0.00194
								7.143	0.00196
								7.1596	0.00199
								7.1762	0.00204
								7.1927	0.00199
								7.2093	0.00197
								7.2259	0.00193
								7.2425	0.00194
								7.2591	0.00198
								7.2757	0.00202
								7.2922	0.00201
								7.3088	0.00192
								7.3254	0.00189
								7.342	0.00194
								7.3585	0.00198
								7.3751	0.00191
								7.3917	0.00188
								7.4083	0.00182
								7.4249	0.0018
								7.4414	0.00177
								7.458	0.00182
								7.4746	0.00182
								7.4912	0.00174
								7.5078	0.00171
								7.5244	0.00176
								7.5409	0.00186
								7.5575	0.00187
								7.5741	0.00181
								7.5907	0.00178
								7.6072	0.00172
								7.6238	0.00171
								7.6404	0.00168
								7.657	0.00168
								7.6736	0.00164
								7.6901	0.00159
								7.7067	0.0016
								7.7233	0.00162
								7.7399	0.00173
								7.7565	0.00169
								7.7731	0.00165
								7.7896	0.00157
								7.8062	0.00153
								7.8228	0.00153
								7.8394	0.00154
								7.856	0.00156
								7.8725	0.00153
								7.8891	0.00144
								7.9057	0.00148
								7.9223	0.00149
								7.9388	0.00153
								7.9554	0.00153
								7.972	0.00153
								7.9886	0.00145
								8.0052	0.00144
								8.0218	0.00135
								8.0383	0.00143
								8.0549	0.00145
								8.0715	0.00149
								8.0881	0.00149
								8.1047	0.00157
								8.1212	0.00162
								8.1378	0.00159
								8.1544	0.00158
								8.171	0.00149
								8.1875	0.00146
								8.2041	0.00151
								8.2207	0.00152
								8.2373	0.00157
								8.2539	0.00156
								8.2705	0.00158
								8.2871	0.00157
								8.3036	0.00168
								8.3202	0.0017
								8.3368	0.00172
								8.3534	0.00172
								8.3699	0.0017
								8.3865	0.00163
								8.4031	0.00162
								8.4197	0.0017
								8.4363	0.00176
								8.4529	0.00168
								8.4694	0.0017
								8.486	0.00172
								8.5026	0.00169
								8.5192	0.00172
								8.5358	0.00171
								8.5523	0.00171
								8.5689	0.00165
								8.5855	0.00163
								8.6021	0.00159
								8.6186	0.00166
								8.6352	0.00162
								8.6518	0.00167
								8.6684	0.00171
								8.685	0.00169
								8.7016	0.00176
								8.7181	0.00176
								8.7347	0.00172
								8.7513	0.0017
								8.7679	0.00163
								8.7845	0.00157
								8.801	0.00158
								8.8176	0.00161
								8.8342	0.00163
								8.8508	0.00172
								8.8674	0.00164
								8.8839	0.00169
								8.9005	0.00171
								8.9171	0.00171
								8.9337	0.00169
								8.9503	0.00168
								8.9669	0.00169
								8.9834	0.00168
								9	0.00177
								9.0166	0.00187
								9.0332	0.00194
								9.0497	0.0019
								9.0663	0.00191
								9.0829	0.00192
								9.0995	0.00189
								9.1161	0.00195
								9.1326	0.00188
								9.1492	0.00184
								9.1658	0.00184
								9.1824	0.00192
								9.199	0.00197
								9.2156	0.002
								9.2321	0.00204
								9.2487	0.00201
								9.2653	0.00201
								9.2819	0.00202
								9.2984	0.00205
								9.315	0.0021
								9.3316	0.00205
								9.3482	0.00193
								9.3648	0.0019
								9.3813	0.0019
								9.3979	0.002
								9.4145	0.00203
								9.4311	0.00202
								9.4477	0.002
								9.4643	0.00198
								9.4808	0.00191
								9.4974	0.00193
								9.514	0.00185
								9.5306	0.00188
								9.5472	0.00184
								9.5637	0.00181
								9.5803	0.00174
								9.5969	0.00179
								9.6135	0.00175
								9.63	0.00171
								9.6466	0.00165
								9.6632	0.00163
								9.6798	0.00165
								9.6964	0.00166
								9.713	0.00157
								9.7295	0.00154
								9.7461	0.00155
								9.7627	0.0015
								9.7793	0.0015
								9.7959	0.00144
								9.8124	0.00139
								9.829	0.00136
								9.8456	0.0013
								9.8622	0.00127
								9.8787	0.00125
								9.8953	0.00124
								9.9119	0.00122
								9.9285	0.00113
								9.9451	0.00107
								9.9617	0.00106
								9.9783	0.00101
								9.9948	0.000954202
								10.0114	0.000959098
								10.028	0.000886671
								10.0446	0.000861678
								10.0611	0.000868084
								10.0777	0.00089384
								10.0943	0.000862068
								10.1109	0.000769306
								10.1275	0.000703443
								10.144	0.000765162
								10.1606	0.000755824
								10.1772	0.000795811
								10.1938	0.000818395
								10.2104	0.000730844
								10.227	0.000692965
								10.2435	0.000694063
								10.2601	0.000737665
								10.2767	0.00076951
								10.2933	0.000837731
								10.3098	0.000892521
								10.3264	0.000944451
								10.343	0.00103
								10.3596	0.000998895
								10.3762	0.00109
								10.3927	0.00118
								10.4093	0.00126
								10.4259	0.00124
								10.4425	0.00128
								10.4591	0.00137
								10.4757	0.0014
								10.4922	0.00139
								10.5088	0.00142
								10.5254	0.00139
								10.542	0.0014
								10.5586	0.00149
								10.5751	0.00155
								10.5917	0.00161
								10.6083	0.00165
								10.6249	0.00168
								10.6414	0.00174
								10.658	0.00183
								10.6746	0.00187
								10.6912	0.00188
								10.7078	0.00186
								10.7244	0.0019
								10.7409	0.00188
								10.7575	0.00183
								10.7741	0.00184
								10.7907	0.00184
								10.8073	0.00183
								10.8238	0.00183
								10.8404	0.00186
								10.857	0.00195
								10.8736	0.00198
								10.8901	0.002
								10.9067	0.00195
								10.9233	0.00189
								10.9399	0.00191
								10.9565	0.00195
								10.9731	0.00195
								10.9896	0.00202
								11.0062	0.00205
								11.0228	0.0021
								11.0394	0.00209
								11.056	0.00206
								11.0725	0.00207
								11.0891	0.00208
								11.1057	0.002
								11.1223	0.00201
								11.1389	0.00198
								11.1554	0.00201
								11.172	0.00205
								11.1886	0.00205
								11.2052	0.00205
								11.2218	0.00207
								11.2384	0.00207
								11.2549	0.00198
								11.2715	0.00198
								11.2881	0.00195
								11.3047	0.00196
								11.3212	0.00192
								11.3378	0.00192
								11.3544	0.00192
								11.371	0.00193
								11.3876	0.00192
								11.4041	0.00191
								11.4207	0.00186
								11.4373	0.00179
								11.4539	0.00172
								11.4705	0.00167
								11.4871	0.00161
								11.5036	0.00159
								11.5202	0.00152
								11.5368	0.00151
								11.5534	0.00153
								11.5699	0.00153
								11.5865	0.00155
								11.6031	0.00161
								11.6197	0.00161
								11.6363	0.00169
								11.6528	0.00165
								11.6694	0.0016
								11.686	0.00152
								11.7026	0.00155
								11.7192	0.00164
								11.7358	0.00174
								11.7523	0.00179
								11.7689	0.00188
								11.7855	0.00186
								11.8021	0.00182
								11.8187	0.00183
								11.8352	0.00181
								11.8518	0.00173
								11.8684	0.00171
								11.885	0.00172
								11.9016	0.00169
								11.9182	0.0017
								11.9347	0.00175
								11.9513	0.00174
								11.9679	0.00167
								11.9845	0.0017
								12.001	0.00175
								12.0176	0.0018
								12.0342	0.00186
								12.0508	0.00185
								12.0674	0.00176
								12.0839	0.00181
								12.1005	0.0018
								12.1171	0.00181
								12.1337	0.0018
								12.1502	0.00188
								12.1669	0.00191
								12.1834	0.00191
								12.2	0.00191
								12.2166	0.00194
								12.2332	0.00185
								12.2497	0.00187
								12.2663	0.00182
								12.2829	0.00185
								12.2995	0.00192
								12.3161	0.00195
								12.3326	0.00196
								12.3492	0.00198
								12.3658	0.002
								12.3824	0.00202
								12.399	0.0021
								12.4155	0.00213
								12.4321	0.00222
								12.4487	0.00218
								12.4653	0.00216
								12.4819	0.00216
								12.4985	0.00218
								12.515	0.00224
								12.5316	0.00225
								12.5482	0.00218
								12.5648	0.0022
								12.5813	0.00222
								12.5979	0.00222
								12.6145	0.0023
								12.6311	0.00224
								12.6477	0.00224
								12.6642	0.00222
								12.6808	0.0022
								12.6974	0.00221
								12.714	0.00217
								12.7306	0.00215
								12.7472	0.0021
								12.7637	0.00208
								12.7803	0.00209
								12.7969	0.00208
								12.8135	0.00205
								12.83	0.00206
								12.8466	0.00199
								12.8632	0.00198
								12.8798	0.00193
								12.8964	0.00189
								12.913	0.00189
								12.9296	0.00188
								12.9461	0.00189
								12.9627	0.0019
								12.9793	0.00191
								12.9959	0.002
								13.0124	0.00194
								13.029	0.00197
								13.0456	0.00201
								13.0622	0.00203
								13.0788	0.00207
								13.0953	0.00207
								13.1119	0.002
								13.1285	0.00208
								13.1451	0.00197
								13.1616	0.002
								13.1783	0.00204
								13.1948	0.00208
								13.2114	0.00207
								13.228	0.00198
								13.2446	0.00187
								13.2611	0.00182
								13.2777	0.00175
								13.2943	0.00181
								13.3109	0.0018
								13.3275	0.00177
								13.344	0.00169
								13.3606	0.00168
								13.3772	0.00176
								13.3938	0.00172
								13.4103	0.00169
								13.4269	0.00159
								13.4435	0.00161
								13.4601	0.00162
								13.4767	0.00172
								13.4933	0.00176
								13.5099	0.00177
								13.5264	0.00175
								13.543	0.00172
								13.5596	0.00177
								13.5762	0.00181
								13.5927	0.00177
								13.6093	0.0017
								13.6259	0.00172
								13.6425	0.00173
								13.6591	0.00167
								13.6756	0.00165
								13.6922	0.00164
								13.7088	0.00165
								13.7254	0.00164
								13.742	0.00178
								13.7586	0.0018
								13.7751	0.00189
								13.7917	0.00195
								13.8083	0.0019
								13.8249	0.00187
								13.8414	0.00185
								13.858	0.00187
								13.8746	0.00188
								13.8912	0.00198
								13.9078	0.00199
								13.9244	0.00199
								13.9409	0.00196
								13.9575	0.00198
								13.9741	0.00203
								13.9907	0.00205
								14.0073	0.00204
								14.0238	0.002
								14.0404	0.00196
								14.057	0.00198
								14.0736	0.00198
								14.0902	0.00202
								14.1067	0.00196
								14.1233	0.00191
								14.1399	0.00194
								14.1565	0.00195
								14.173	0.00194
								14.1897	0.00186
								14.2062	0.00182
								14.2228	0.00187
								14.2394	0.00195
								14.256	0.002
								14.2725	0.00211
								14.2891	0.00208
								14.3057	0.00204
								14.3223	0.00203
								14.3389	0.00208
								14.3554	0.00208
								14.372	0.00201
								14.3886	0.00202
								14.4052	0.00205
								14.4217	0.002
								14.4383	0.00194
								14.4549	0.00204
								14.4715	0.00213
								14.4881	0.00216
								14.5047	0.00213
								14.5212	0.00223
								14.5378	0.00222
								14.5544	0.00227
								14.571	0.00226
								14.5876	0.00219
								14.6041	0.00217
								14.6207	0.0022
								14.6373	0.00214
								14.6539	0.00226
								14.6705	0.00227
								14.687	0.00221
								14.7036	0.0021
								14.7202	0.00205
								14.7368	0.00206
								14.7534	0.00214
								14.77	0.00215
								14.7865	0.00211
								14.8031	0.00211
								14.8197	0.00212
								14.8363	0.00213
								14.8528	0.00227
								14.8694	0.00224
								14.886	0.00216
								14.9026	0.00217
								14.9192	0.00216
								14.9358	0.00223
								14.9523	0.00222
								14.9689	0.00221
								14.9855	0.00216
								15.0021	0.00208
								15.0187	0.00208
								15.0352	0.00207
								15.0518	0.0021
								15.0684	0.00204
								15.085	0.00202
								15.1015	0.00194
								15.1181	0.00198
								15.1347	0.00192
								15.1513	0.00187
								15.1679	0.0018
								15.1845	0.00181
								15.2011	0.00181
								15.2176	0.00178
								15.2342	0.00179
								15.2508	0.0017
								15.2674	0.00162
								15.2839	0.00157
								15.3005	0.00151
								15.3171	0.00154
								15.3337	0.00157
								15.3503	0.00157
								15.3668	0.0016
								15.3834	0.00161
								15.4	0.00157
								15.4166	0.00151
								15.4331	0.00158
								15.4497	0.00152
								15.4663	0.00149
								15.4829	0.00143
								15.4995	0.00142
								15.5161	0.00147
								15.5326	0.00142
								15.5492	0.00143
								15.5658	0.00139
								15.5824	0.00143
								15.599	0.00135
								15.6155	0.00138
								15.6321	0.00139
								15.6487	0.00136
								15.6653	0.00132
								15.6819	0.00136
								15.6984	0.00139
								15.715	0.00145
								15.7316	0.00144
								15.7482	0.00129
								15.7648	0.00124
								15.7814	0.00117
								15.7979	0.00124
								15.8145	0.00128
								15.8311	0.00129
								15.8477	0.00125
								15.8642	0.00123
								15.8808	0.00133
								15.8974	0.00134
								15.914	0.00137
								15.9306	0.00138
								15.9472	0.00146
								15.9637	0.00139
								15.9803	0.00132
								15.9969	0.00131
								16.0135	0.00135
								16.0301	0.00136
								16.0466	0.00137
								16.0632	0.00137
								16.0798	0.0014
								16.0964	0.00145
								16.1129	0.00146
								16.1295	0.00144
								16.1461	0.00145
								16.1627	0.0014
								16.1793	0.00135
								16.1959	0.00141
								16.2124	0.00156
								16.229	0.00165
								16.2456	0.00164
								16.2622	0.00163
								16.2788	0.00168
								16.2953	0.00176
								16.3119	0.0018
								16.3285	0.00175
								16.3451	0.00173
								16.3617	0.00165
								16.3782	0.0017
								16.3948	0.00179
								16.4114	0.00183
								16.428	0.00179
								16.4445	0.00172
								16.4611	0.00172
								16.4777	0.0017
								16.4943	0.00172
								16.5109	0.00174
								16.5275	0.0017
								16.544	0.00169
								16.5606	0.00165
								16.5772	0.00158
								16.5938	0.00156
								16.6104	0.00158
								16.6269	0.00158
								16.6435	0.00164
								16.6601	0.00161
								16.6767	0.00167
								16.6932	0.00167
								16.7098	0.0016
								16.7264	0.00156
								16.743	0.00158
								16.7596	0.00155
								16.7762	0.00161
								16.7927	0.00167
								16.8093	0.00167
								16.8259	0.00166
								16.8425	0.00163
								16.8591	0.00168
								16.8756	0.00169
								16.8922	0.00172
								16.9088	0.00168
								16.9254	0.00166
								16.942	0.00164
								16.9585	0.00168
								16.9751	0.00167
								16.9917	0.00172
								17.0083	0.00173
								17.0249	0.00172
								17.0415	0.00168
								17.058	0.00163
								17.0746	0.00166
								17.0912	0.00161
								17.1078	0.00154
								17.1243	0.00147
								17.1409	0.0014
								17.1575	0.00137
								17.1741	0.00142
								17.1907	0.00143
								17.2072	0.00146
								17.2238	0.00145
								17.2404	0.00141
								17.257	0.00151
								17.2736	0.00152
								17.2902	0.00152
								17.3067	0.00136
								17.3233	0.00131
								17.3399	0.00127
								17.3565	0.00124
								17.373	0.00127
								17.3896	0.00124
								17.4062	0.00125
								17.4228	0.00119
								17.4394	0.00126
								17.456	0.00123
								17.4725	0.00128
								17.4891	0.0013
								17.5057	0.0013
								17.5223	0.00129
								17.5389	0.00133
								17.5554	0.00138
								17.572	0.00144
								17.5886	0.00145
								17.6052	0.00149
								17.6218	0.00139
								17.6383	0.00139
								17.6549	0.0014
								17.6715	0.00139
								17.6881	0.00148
								17.7047	0.00146
								17.7213	0.00152
								17.7378	0.0015
								17.7544	0.00156
								17.771	0.00163
								17.7876	0.00169
								17.8041	0.0016
								17.8207	0.00148
								17.8373	0.00152
								17.8539	0.00154
								17.8705	0.00155
								17.887	0.00157
								17.9036	0.00146
								17.9202	0.00144
								17.9368	0.00152
								17.9534	0.00155
								17.97	0.0016
								17.9865	0.00166
								18.0031	0.00163
								18.0197	0.00164
								18.0363	0.00165
								18.0529	0.0016
								18.0694	0.00159
								18.086	0.00165
								18.1026	0.00165
								18.1192	0.00169
								18.1357	0.00166
								18.1523	0.00165
								18.1689	0.00169
								18.1855	0.00167
								18.2021	0.00165
								18.2187	0.00171
								18.2352	0.00171
								18.2518	0.00173
								18.2684	0.00181
								18.285	0.00182
								18.3016	0.00178
								18.3181	0.00181
								18.3347	0.00185
								18.3513	0.0019
								18.3679	0.00195
								18.3845	0.00193
								18.4011	0.0019
								18.4176	0.00189
								18.4342	0.00191
								18.4508	0.00189
								18.4674	0.00187
								18.4839	0.00193
								18.5005	0.00194
								18.5171	0.00194
								18.5337	0.00194
								18.5503	0.00195
								18.5668	0.00198
								18.5834	0.00197
								18.6	0.00196
								18.6166	0.00205
								18.6332	0.00213
								18.6498	0.00221
								18.6663	0.00219
								18.6829	0.00217
								18.6995	0.00215
								18.7161	0.00216
								18.7327	0.00213
								18.7492	0.00208
								18.7658	0.002
								18.7824	0.00194
								18.799	0.00194
								18.8155	0.00202
								18.8321	0.00207
								18.8487	0.00207
								18.8653	0.00212
								18.8819	0.00206
								18.8985	0.00212
								18.915	0.00213
								18.9316	0.00216
								18.9482	0.00212
								18.9648	0.00216
								18.9814	0.0021
								18.9979	0.00209
								19.0145	0.00217
								19.0311	0.00222
								19.0477	0.00209
								19.0642	0.00206
								19.0808	0.00203
								19.0974	0.00191
								19.114	0.00184
								19.1306	0.00193
								19.1471	0.00199
								19.1637	0.00202
								19.1803	0.00203
								19.1969	0.00197
								19.2135	0.00199
								19.2301	0.00194
								19.2466	0.00186
								19.2632	0.00183
								19.2798	0.00176
								19.2964	0.00169
								19.313	0.00174
								19.3295	0.00177
								19.3461	0.00179
								19.3627	0.00178
								19.3793	0.00174
								19.3958	0.00176
								19.4124	0.00181
								19.429	0.00176
								19.4456	0.00167
								19.4622	0.00164
								19.4788	0.00164
								19.4953	0.0016
								19.5119	0.00164
								19.5285	0.00162
								19.5451	0.00157
								19.5617	0.00158
								19.5782	0.0016
								19.5948	0.00159
								19.6114	0.00156
								19.628	0.00147
								19.6445	0.00144
								19.6611	0.0014
								19.6777	0.00138
								19.6943	0.00143
								19.7109	0.00151
								19.7275	0.00151
								19.744	0.00156
								19.7606	0.00153
								19.7772	0.00155
								19.7938	0.00159
								19.8104	0.00167
								19.8269	0.00168
								19.8435	0.00168
								19.8601	0.00177
								19.8767	0.00183
								19.8933	0.00191
								19.9098	0.00211
								19.9264	0.00226
								19.943	0.00239
								19.9596	0.0025
								19.9762	0.00262
								19.9928	0.0028
								20.0093	0.00291
								20.0259	0.00307
								20.0425	0.0032
								20.0591	0.00338
								20.0756	0.00364
								20.0922	0.00391
								20.1088	0.00415
								20.1254	0.0044
								20.142	0.00464
								20.1586	0.00486
								20.1751	0.00515
								20.1917	0.0054
								20.2083	0.00567
								20.2249	0.00594
								20.2415	0.00627
								20.258	0.00668
								20.2746	0.00713
								20.2912	0.00759
								20.3078	0.00803
								20.3243	0.00843
								20.3409	0.00886
								20.3575	0.00931
								20.3741	0.00977
								20.3907	0.01036
								20.4073	0.01086
								20.4239	0.01139
								20.4404	0.01198
								20.457	0.01264
								20.4736	0.01328
								20.4902	0.01399
								20.5067	0.01476
								20.5233	0.0154
								20.5399	0.0161
								20.5565	0.01691
								20.5731	0.01774
								20.5896	0.01849
								20.6062	0.0194
								20.6228	0.02023
								20.6394	0.02108
								20.656	0.02192
								20.6726	0.02283
								20.6891	0.0237
								20.7057	0.02466
								20.7223	0.0256
								20.7389	0.02646
								20.7554	0.02747
								20.772	0.02852
								20.7886	0.0295
								20.8052	0.0305
								20.8218	0.03148
								20.8383	0.03255
								20.8549	0.03357
								20.8715	0.03466
								20.8881	0.03571
								20.9047	0.03682
								20.9213	0.03789
								20.9378	0.03902
								20.9544	0.04015
								20.971	0.04134
								20.9876	0.04242
								21.0042	0.04353
								21.0207	0.04459
								21.0373	0.04566
								21.0539	0.04683
								21.0705	0.04803
								21.087	0.04915
								21.1036	0.05029
								21.1202	0.05144
								21.1368	0.05267
								21.1534	0.0539
								21.17	0.05503
								21.1865	0.05624
								21.2031	0.05735
								21.2197	0.05845
								21.2363	0.05965
								21.2529	0.06082
								21.2694	0.06204
								21.286	0.06315
								21.3026	0.06432
								21.3192	0.0654
								21.3357	0.06661
								21.3523	0.06781
								21.3689	0.06894
								21.3855	0.07005
								21.4021	0.07115
								21.4186	0.07217
								21.4352	0.07325
								21.4518	0.07441
								21.4684	0.07557
								21.485	0.07669
								21.5016	0.07772
								21.5181	0.07881
								21.5347	0.07986
								21.5513	0.08093
								21.5679	0.08195
								21.5845	0.08295
								21.601	0.0839
								21.6176	0.08491
								21.6342	0.08592
								21.6508	0.08692
								21.6673	0.08794
								21.6839	0.08895
								21.7005	0.09002
								21.7171	0.09107
								21.7337	0.09209
								21.7503	0.09309
								21.7668	0.09405
								21.7834	0.09497
								21.8	0.09595
								21.8166	0.09691
								21.8332	0.09795
								21.8497	0.09896
								21.8663	0.10003
								21.8829	0.10104
								21.8995	0.10196
								21.916	0.10295
								21.9326	0.10393
								21.9492	0.10485
								21.9658	0.10578
								21.9824	0.10666
								21.999	0.10761
								22.0155	0.10852
								22.0321	0.10954
								22.0487	0.11053
								22.0653	0.11151
								22.0819	0.11243
								22.0984	0.11337
								22.115	0.11427
								22.1316	0.1152
								22.1482	0.11616
								22.1648	0.11707
								22.1813	0.11788
								22.1979	0.1188
								22.2145	0.11974
								22.2311	0.12069
								22.2477	0.12169
								22.2643	0.12266
								22.2808	0.12357
								22.2974	0.12449
								22.314	0.12542
								22.3306	0.12636
								22.3471	0.12733
								22.3637	0.12825
								22.3803	0.12908
								22.3969	0.13002
								22.4135	0.13096
								22.4301	0.13191
								22.4466	0.13286
								22.4632	0.13387
								22.4798	0.13472
								22.4964	0.13564
								22.513	0.1366
								22.5295	0.13753
								22.5461	0.1385
								22.5627	0.13943
								22.5793	0.14028
								22.5958	0.14125
								22.6124	0.14214
								22.629	0.14313
								22.6456	0.14405
								22.6622	0.14497
								22.6788	0.1459
								22.6954	0.14676
								22.7119	0.14771
								22.7285	0.14857
								22.7451	0.14942
								22.7617	0.15027
								22.7782	0.15114
								22.7948	0.15209
								22.8114	0.15296
								22.828	0.15393
								22.8446	0.15477
								22.8611	0.15561
								22.8777	0.15642
								22.8943	0.15731
								22.9109	0.1582
								22.9275	0.1591
								22.9441	0.15991
								22.9606	0.16072
								22.9772	0.16157
								22.9938	0.16244
								23.0104	0.16331
								23.0269	0.16417
								23.0435	0.16506
								23.0601	0.1659
								23.0767	0.16684
								23.0933	0.16764
								23.1098	0.16854
								23.1264	0.16935
								23.143	0.17015
								23.1596	0.17099
								23.1761	0.17177
								23.1928	0.17261
								23.2093	0.17346
								23.2259	0.17428
								23.2425	0.17504
								23.2591	0.17576
								23.2757	0.17658
								23.2922	0.17738
								23.3088	0.17818
								23.3254	0.17894
								23.342	0.17972
								23.3585	0.18049
								23.3751	0.18128
								23.3917	0.18205
								23.4083	0.18293
								23.4249	0.18374
								23.4414	0.18452
								23.458	0.18534
								23.4746	0.18612
								23.4912	0.18705
								23.5078	0.18782
								23.5244	0.18868
								23.5409	0.18943
								23.5575	0.19023
								23.5741	0.19102
								23.5907	0.19185
								23.6072	0.19266
								23.6238	0.19348
								23.6404	0.19424
								23.657	0.19503
								23.6736	0.19582
								23.6901	0.19673
								23.7067	0.19757
								23.7233	0.1983
								23.7399	0.19908
								23.7565	0.19985
								23.7731	0.20066
								23.7896	0.2015
								23.8062	0.20237
								23.8228	0.20316
								23.8394	0.20393
								23.856	0.20467
								23.8725	0.20551
								23.8891	0.20638
								23.9057	0.20718
								23.9223	0.20797
								23.9388	0.20874
								23.9554	0.2095
								23.972	0.21027
								23.9886	0.21109
								24.0052	0.21188
								24.0218	0.21264
								24.0383	0.21347
								24.0549	0.21423
								24.0715	0.215
								24.0881	0.2158
								24.1047	0.21648
								24.1212	0.21725
								24.1378	0.21792
								24.1544	0.21863
								24.171	0.21931
								24.1876	0.2201
								24.2041	0.22093
								24.2207	0.22168
								24.2373	0.22248
								24.2539	0.22331
								24.2705	0.22419
								24.287	0.22489
								24.3036	0.22555
								24.3202	0.22626
								24.3368	0.227
								24.3534	0.22775
								24.3699	0.22849
								24.3865	0.22934
								24.4031	0.23012
								24.4197	0.23085
								24.4363	0.23155
								24.4529	0.23234
								24.4694	0.23309
								24.486	0.23381
								24.5026	0.23451
								24.5192	0.23524
								24.5358	0.23596
								24.5523	0.23665
								24.5689	0.23737
								24.5855	0.23804
								24.6021	0.23879
								24.6186	0.23946
								24.6352	0.2402
								24.6518	0.2409
								24.6684	0.24163
								24.685	0.24234
								24.7016	0.24301
								24.7181	0.24363
								24.7347	0.24426
								24.7513	0.24504
								24.7679	0.24586
								24.7845	0.24662
								24.801	0.2474
								24.8176	0.24811
								24.8342	0.24882
								24.8508	0.24952
								24.8673	0.25026
								24.8839	0.25094
								24.9005	0.25166
								24.9171	0.25235
								24.9337	0.25303
								24.9503	0.2538
								24.9668	0.25459
								24.9834	0.25539
								25	0.25611
								25.0166	0.25682
								25.0332	0.2575
								25.0497	0.2583
								25.0663	0.25902
								25.0829	0.25972
								25.0995	0.26035
								25.1161	0.26103
								25.1326	0.26176
								25.1492	0.26259
								25.1658	0.26332
								25.1824	0.26409
								25.1989	0.26474
								25.2156	0.2654
								25.2321	0.26613
								25.2487	0.26687
								25.2653	0.26764
								25.2819	0.26825
								25.2984	0.26888
								25.315	0.26951
								25.3316	0.2702
								25.3482	0.27091
								25.3648	0.27159
								25.3814	0.27219
								25.3979	0.27288
								25.4145	0.27359
								25.4311	0.27426
								25.4477	0.27497
								25.4643	0.27571
								25.4808	0.27635
								25.4974	0.27698
								25.514	0.27762
								25.5306	0.27829
								25.5471	0.27895
								25.5637	0.27962
								25.5803	0.28027
								25.5969	0.28092
								25.6135	0.28165
								25.6301	0.28232
								25.6467	0.28307
								25.6632	0.28374
								25.6798	0.28444
								25.6964	0.28512
								25.713	0.28576
								25.7295	0.28647
								25.7461	0.28719
								25.7627	0.28785
								25.7793	0.28842
								25.7959	0.28906
								25.8124	0.28976
								25.829	0.29046
								25.8456	0.29115
								25.8622	0.29184
								25.8788	0.29251
								25.8954	0.29313
								25.9119	0.29377
								25.9285	0.29445
								25.9451	0.29518
								25.9617	0.29581
								25.9782	0.29646
								25.9948	0.29712
								26.0114	0.29779
								26.028	0.29842
								26.0446	0.2991
								26.0611	0.29976
								26.0777	0.30041
								26.0943	0.30105
								26.1109	0.30167
								26.1274	0.30242
								26.1441	0.3031
								26.1606	0.30377
								26.1772	0.30441
								26.1938	0.30508
								26.2104	0.30575
								26.227	0.30649
								26.2435	0.30724
								26.2601	0.30787
								26.2767	0.30851
								26.2933	0.30916
								26.3098	0.30984
								26.3264	0.31051
								26.343	0.31119
								26.3596	0.31185
								26.3762	0.31245
								26.3927	0.31315
								26.4093	0.31382
								26.4259	0.31459
								26.4425	0.31532
								26.4591	0.31595
								26.4757	0.31659
								26.4922	0.31724
								26.5088	0.31793
								26.5254	0.31866
								26.542	0.3193
								26.5585	0.31989
								26.5751	0.3205
								26.5917	0.32117
								26.6083	0.3219
								26.6249	0.32264
								26.6414	0.32329
								26.658	0.32388
								26.6746	0.32445
								26.6912	0.32501
								26.7078	0.32567
								26.7244	0.32634
								26.7409	0.32694
								26.7575	0.32756
								26.7741	0.32812
								26.7907	0.32879
								26.8073	0.32943
								26.8238	0.33007
								26.8404	0.33065
								26.857	0.33121
								26.8736	0.33181
								26.8901	0.33249
								26.9067	0.33316
								26.9233	0.33381
								26.9399	0.33444
								26.9565	0.33507
								26.9731	0.33564
								26.9896	0.33625
								27.0062	0.33695
								27.0228	0.3376
								27.0394	0.33817
								27.056	0.33873
								27.0725	0.33938
								27.0891	0.34003
								27.1057	0.34065
								27.1223	0.34126
								27.1389	0.34191
								27.1554	0.34249
								27.172	0.34314
								27.1886	0.3438
								27.2052	0.34444
								27.2218	0.34503
								27.2383	0.34558
								27.2549	0.34614
								27.2715	0.34669
								27.2881	0.34731
								27.3047	0.34799
								27.3212	0.34866
								27.3378	0.34929
								27.3544	0.34985
								27.371	0.35041
								27.3876	0.351
								27.4042	0.35161
								27.4207	0.35214
								27.4373	0.35265
								27.4539	0.35318
								27.4705	0.35375
								27.4871	0.35439
								27.5036	0.35503
								27.5202	0.35567
								27.5368	0.3563
								27.5534	0.35685
								27.5699	0.3574
								27.5865	0.35801
								27.6031	0.35865
								27.6197	0.35927
								27.6363	0.35979
								27.6529	0.36043
								27.6694	0.36107
								27.686	0.36173
								27.7026	0.36236
								27.7192	0.36297
								27.7358	0.36352
								27.7523	0.364
								27.7689	0.36459
								27.7855	0.36512
								27.8021	0.3657
								27.8186	0.36618
								27.8352	0.36675
								27.8518	0.36733
								27.8684	0.36792
								27.885	0.36862
								27.9016	0.36922
								27.9182	0.36978
								27.9347	0.37024
								27.9513	0.37081
								27.9679	0.37139
								27.9845	0.37194
								28.001	0.37247
								28.0176	0.3729
								28.0342	0.37345
								28.0508	0.37409
								28.0674	0.37469
								28.0839	0.37534
								28.1005	0.37589
								28.1171	0.37643
								28.1337	0.37693
								28.1502	0.37747
								28.1669	0.37802
								28.1834	0.37861
								28.2	0.37919
								28.2166	0.37966
								28.2332	0.38023
								28.2497	0.3808
								28.2663	0.38131
								28.2829	0.38185
								28.2995	0.38239
								28.3161	0.38288
								28.3326	0.38343
								28.3492	0.384
								28.3658	0.38463
								28.3824	0.3852
								28.3989	0.3857
								28.4155	0.38624
								28.4321	0.38682
								28.4487	0.38735
								28.4653	0.38789
								28.4819	0.38847
								28.4985	0.38904
								28.515	0.38949
								28.5316	0.39004
								28.5482	0.39064
								28.5648	0.39121
								28.5813	0.39181
								28.5979	0.39229
								28.6145	0.39284
								28.6311	0.39341
								28.6477	0.39396
								28.6642	0.39457
								28.6808	0.39514
								28.6974	0.39565
								28.714	0.39616
								28.7306	0.39676
								28.7472	0.39729
								28.7637	0.39788
								28.7803	0.39846
								28.7969	0.39894
								28.8135	0.39944
								28.83	0.39993
								28.8466	0.40051
								28.8632	0.40106
								28.8798	0.4016
								28.8964	0.40215
								28.9129	0.40267
								28.9295	0.40322
								28.9461	0.40379
								28.9627	0.40434
								28.9793	0.40499
								28.9959	0.40552
								29.0124	0.40603
								29.029	0.40652
								29.0456	0.40702
								29.0622	0.40759
								29.0788	0.40816
								29.0953	0.40868
								29.1119	0.40919
								29.1285	0.40974
								29.1451	0.41026
								29.1617	0.41072
								29.1782	0.41119
								29.1948	0.41161
								29.2114	0.4121
								29.228	0.41257
								29.2446	0.4131
								29.2611	0.41371
								29.2777	0.41414
								29.2943	0.41462
								29.3109	0.41512
								29.3275	0.41567
								29.344	0.41615
								29.3606	0.41671
								29.3772	0.41723
								29.3938	0.41762
								29.4104	0.41813
								29.427	0.41861
								29.4435	0.41918
								29.4601	0.41965
								29.4767	0.42009
								29.4933	0.42058
								29.5098	0.4211
								29.5264	0.42166
								29.543	0.42214
								29.5596	0.42258
								29.5762	0.42304
								29.5927	0.42343
								29.6093	0.42393
								29.6259	0.42442
								29.6425	0.42495
								29.6591	0.42539
								29.6757	0.42583
								29.6922	0.42627
								29.7088	0.4267
								29.7254	0.42717
								29.742	0.42754
								29.7586	0.42797
								29.7751	0.4284
								29.7917	0.42884
								29.8083	0.42925
								29.8249	0.42976
								29.8414	0.43022
								29.858	0.43066
								29.8746	0.43112
								29.8912	0.43157
								29.9078	0.43209
								29.9244	0.43256
								29.9409	0.43293
								29.9575	0.43334
								29.9741	0.43378
								29.9907	0.43418
								30.0073	0.43466
								30.0238	0.43515
								30.0404	0.43561
								30.057	0.43608
								30.0736	0.43645
								30.0901	0.43682
								30.1067	0.43731
								30.1233	0.43778
								30.1399	0.43819
								30.1565	0.43857
								30.173	0.43897
								30.1897	0.43942
								30.2062	0.43988
								30.2228	0.44038
								30.2394	0.4408
								30.256	0.44123
								30.2725	0.44168
								30.2891	0.44212
								30.3057	0.44259
								30.3223	0.44308
								30.3389	0.44351
								30.3554	0.44388
								30.372	0.44428
								30.3886	0.44472
								30.4052	0.44515
								30.4217	0.44566
								30.4383	0.44617
								30.4549	0.4466
								30.4715	0.44701
								30.4881	0.44742
								30.5047	0.44787
								30.5212	0.44828
								30.5378	0.4487
								30.5544	0.44917
								30.571	0.44956
								30.5876	0.45003
								30.6041	0.45051
								30.6207	0.451
								30.6373	0.4514
								30.6539	0.45184
								30.6704	0.45227
								30.687	0.45272
								30.7036	0.45318
								30.7202	0.45362
								30.7368	0.45403
								30.7534	0.45444
								30.77	0.45485
								30.7865	0.45537
								30.8031	0.4559
								30.8197	0.45634
								30.8363	0.4568
								30.8528	0.45719
								30.8694	0.45757
								30.886	0.45801
								30.9026	0.45849
								30.9192	0.45888
								30.9357	0.45933
								30.9523	0.45977
								30.9689	0.4602
								30.9855	0.46063
								31.0021	0.46103
								31.0187	0.46143
								31.0352	0.46182
								31.0518	0.46219
								31.0684	0.46257
								31.085	0.46299
								31.1015	0.4634
								31.1181	0.46379
								31.1347	0.46418
								31.1513	0.46453
								31.1679	0.465
								31.1844	0.46537
								31.201	0.46572
								31.2176	0.46616
								31.2342	0.46657
								31.2508	0.46696
								31.2674	0.46735
								31.2839	0.46771
								31.3005	0.46807
								31.3171	0.46843
								31.3337	0.46873
								31.3503	0.46909
								31.3668	0.46951
								31.3834	0.46986
								31.4	0.47023
								31.4166	0.47059
								31.4332	0.47092
								31.4498	0.47129
								31.4663	0.47165
								31.4829	0.47203
								31.4995	0.47244
								31.5161	0.47275
								31.5326	0.47313
								31.5492	0.47351
								31.5658	0.47386
								31.5824	0.47428
								31.599	0.47464
								31.6155	0.47501
								31.6321	0.47535
								31.6487	0.47573
								31.6653	0.47614
								31.6819	0.4765
								31.6985	0.47689
								31.715	0.47727
								31.7316	0.47764
								31.7482	0.478
								31.7648	0.47841
								31.7813	0.47874
								31.7979	0.47912
								31.8145	0.47948
								31.8311	0.47982
								31.8477	0.48026
								31.8642	0.4807
								31.8808	0.48111
								31.8974	0.48147
								31.914	0.48181
								31.9306	0.48211
								31.9472	0.48241
								31.9637	0.48284
								31.9803	0.48329
								31.9969	0.48364
								32.0135	0.48399
								32.0301	0.4844
								32.0466	0.48487
								32.0632	0.48522
								32.0798	0.4856
								32.0964	0.48592
								32.1129	0.48624
								32.1295	0.48653
								32.1461	0.48697
								32.1627	0.48738
								32.1793	0.48779
								32.1959	0.48817
								32.2124	0.48849
								32.229	0.48888
								32.2456	0.48925
								32.2622	0.48967
								32.2788	0.49003
								32.2953	0.49041
								32.3119	0.49075
								32.3285	0.49113
								32.3451	0.49148
								32.3616	0.49189
								32.3782	0.49229
								32.3948	0.49261
								32.4114	0.49301
								32.428	0.49342
								32.4446	0.49378
								32.4611	0.49405
								32.4777	0.49437
								32.4943	0.49467
								32.5109	0.49506
								32.5275	0.49544
								32.544	0.49585
								32.5606	0.49629
								32.5772	0.49671
								32.5938	0.49704
								32.6104	0.49747
								32.6269	0.49784
								32.6435	0.49813
								32.6601	0.49853
								32.6767	0.49881
								32.6933	0.49912
								32.7099	0.4995
								32.7264	0.4998
								32.743	0.50014
								32.7596	0.50056
								32.7762	0.50085
								32.7927	0.50118
								32.8093	0.50152
								32.8259	0.50192
								32.8425	0.50231
								32.8591	0.50259
								32.8756	0.50287
								32.8922	0.50316
								32.9088	0.50355
								32.9254	0.50389
								32.942	0.50423
								32.9586	0.50458
								32.9751	0.50493
								32.9917	0.5052
								33.0083	0.50552
								33.0249	0.50582
								33.0414	0.50618
								33.058	0.50645
								33.0746	0.50674
								33.0912	0.50703
								33.1078	0.50737
								33.1243	0.50771
								33.1409	0.50811
[truncated: 4,032 more rows]

## Sheet: Fig.1g
Time	Power density	Time	Power density	Time	Power density	Time	Power density	Time	Power density
ms	W cm-2	ms	W cm-2	ms	W cm-2	ms	W cm-2	ms	W cm-2
0.25	0.01632	0.25	0.01714	0.25	0.01854	0.25	0.01728	0.0135	0.01688
0.51	0.01555	0.51	0.01746	0.51	0.01721	0.51	0.01651	0.0301	0.0165
0.78	0.01573	0.78	0.01689	0.78	0.01822	0.78	0.01843	0.0466	0.01601
1.04	0.01587	1.04	0.01772	1.04	0.01711	1.04	0.01854	0.0632	0.01537
1.31	0.01586	1.31	0.01784	1.31	0.01877	1.31	0.0178	0.0798	0.01547
1.57	0.0163	1.57	0.01668	1.57	0.0175	1.57	0.01722	0.0964	0.01477
1.84	0.01661	1.84	0.01666	1.84	0.01792	1.84	0.01851	0.113	0.0159
2.1	0.01579	2.1	0.01657	2.1	0.01743	2.1	0.0171	0.1295	0.01586
2.37	0.01659	2.37	0.01857	2.37	0.01659	2.37	0.01695	0.1461	0.01586
2.63	0.01616	2.63	0.01737	2.63	0.01797	2.63	0.01721	0.1627	0.01562
2.9	0.0151	2.9	0.01714	2.9	0.01743	2.9	0.01947	0.1793	0.01621
3.17	0.01647	3.17	0.01828	3.17	0.01789	3.17	0.01773	0.1958	0.01548
3.43	0.01586	3.43	0.01719	3.43	0.01716	3.43	0.01795	0.2124	0.01471
3.7	0.01508	3.7	0.01762	3.7	0.01721	3.7	0.01692	0.229	0.01323
3.96	0.01649	3.96	0.01708	3.96	0.01631	3.96	0.01711	0.2456	0.01414
4.23	0.01657	4.23	0.01822	4.23	0.01719	4.23	0.01719	0.2622	0.01431
4.49	0.01664	4.49	0.01657	4.49	0.01811	4.49	0.01661	0.2788	0.01427
4.76	0.0165	4.76	0.01714	4.76	0.01722	4.76	0.01833	0.2953	0.01487
5.02	0.01623	5.02	0.01741	5.02	0.01804	5.02	0.01882	0.3119	0.01426
5.29	0.01624	5.29	0.0169	5.29	0.01719	5.29	0.01849	0.3285	0.01395
5.55	0.0156	5.55	0.0168	5.55	0.01749	5.55	0.01686	0.3451	0.01423
5.82	0.01514	5.82	0.01731	5.82	0.01759	5.82	0.01724	0.3617	0.01437
6.08	0.01585	6.08	0.01729	6.08	0.01766	6.08	0.01756	0.3782	0.01387
6.35	0.01662	6.35	0.01825	6.35	0.01768	6.35	0.01843	0.3948	0.01314
6.61	0.01638	6.61	0.01626	6.61	0.01745	6.61	0.01688	0.4114	0.01256
6.88	0.01576	6.88	0.01839	6.88	0.01723	6.88	0.01753	0.428	0.01395
7.14	0.01591	7.14	0.01647	7.14	0.01665	7.14	0.01644	0.4445	0.0138
7.41	0.01654	7.41	0.01823	7.41	0.01737	7.41	0.01792	0.4611	0.01434
7.68	0.01478	7.68	0.01815	7.68	0.01784	7.68	0.01789	0.4777	0.01448
7.94	0.01589	7.94	0.01786	7.94	0.01806	7.94	0.01886	0.4943	0.01443
8.21	0.01608	8.21	0.01751	8.21	0.01723	8.21	0.0176	0.5109	0.01456
8.47	0.01569	8.47	0.0165	8.47	0.01762	8.47	0.01763	0.5275	0.01467
8.74	0.01651	8.74	0.0175	8.74	0.01814	8.74	0.01729	0.544	0.01534
9	0.01679	9	0.01659	9	0.01633	9	0.01744	0.5606	0.01548
9.27	0.01572	9.27	0.01743	9.27	0.01764	9.27	0.01789	0.5772	0.01475
9.53	0.0154	9.53	0.01741	9.53	0.01808	9.53	0.01668	0.5938	0.01348
9.8	0.01593	9.8	0.01771	9.8	0.01723	9.8	0.01648	0.6104	0.0148
10.06	0.01685	10.06	0.01694	10.06	0.01703	10.06	0.01818	0.6269	0.01507
10.33	0.01572	10.33	0.01784	10.33	0.0178	10.33	0.01781	0.6435	0.01566
10.59	0.01574	10.59	0.01628	10.59	0.01692	10.59	0.01918	0.6601	0.01545
10.86	0.01647	10.86	0.01692	10.86	0.0178	10.86	0.01777	0.6767	0.01538
11.12	0.01659	11.12	0.01746	11.12	0.01792	11.12	0.01653	0.6932	0.01482
11.39	0.01639	11.39	0.01826	11.39	0.01774	11.39	0.01786	0.7098	0.01468
11.65	0.01658	11.65	0.01828	11.65	0.01701	11.65	0.01834	0.7264	0.01514
11.92	0.01601	11.92	0.01785	11.92	0.01581	11.92	0.01681	0.743	0.01534
12.18	0.01592	12.18	0.01842	12.18	0.01845	12.18	0.01762	0.7596	0.01482
12.45	0.01497	12.45	0.01663	12.45	0.01768	12.45	0.01723	0.7762	0.0141
12.72	0.01643	12.72	0.01891	12.72	0.01699	12.72	0.01841	0.7928	0.01474
12.98	0.01585	12.98	0.01772	12.98	0.01718	12.98	0.01789	0.8093	0.01519
13.25	0.01664	13.25	0.0169	13.25	0.01798	13.25	0.01756	0.8259	0.0157
13.51	0.01567	13.51	0.01723	13.51	0.01786	13.51	0.01661	0.8425	0.01548
13.78	0.01669	13.78	0.01609	13.78	0.0182	13.78	0.0169	0.8591	0.01786
14.04	0.01595	14.04	0.01823	14.04	0.01634	14.04	0.01695	0.8756	0.01819
14.31	0.01588	14.31	0.01793	14.31	0.01705	14.31	0.01841	0.8922	0.01779
14.57	0.01697	14.57	0.01735	14.57	0.01712	14.57	0.01885	0.9088	0.01816
14.84	0.01523	14.84	0.01747	14.84	0.01827	14.84	0.01661	0.9254	0.01808
15.1	0.01651	15.1	0.01758	15.1	0.01776	15.1	0.01804	0.942	0.01852
15.37	0.0147	15.37	0.01573	15.37	0.01797	15.37	0.01768	0.9585	0.01719
15.63	0.01537	15.63	0.01722	15.63	0.01709	15.63	0.01674	0.9751	0.01673
15.9	0.01622	15.9	0.01694	15.9	0.01715	15.9	0.01772	0.9917	0.01732
16.16	0.01624	16.16	0.01706	16.16	0.01782	16.16	0.01721	1.0083	0.01741
16.43	0.01554	16.43	0.0169	16.43	0.01763	16.43	0.01732	1.0249	0.01738
16.69	0.01579	16.69	0.01883	16.69	0.01648	16.69	0.0183	1.0415	0.01851
16.96	0.01542	16.96	0.01802	16.96	0.01691	16.96	0.01867	1.058	0.01793
17.23	0.01663	17.23	0.01677	17.23	0.01812	17.23	0.01689	1.0746	0.01778
17.49	0.01626	17.49	0.01709	17.49	0.01726	17.49	0.01852	1.0912	0.01735
17.76	0.01622	17.76	0.01697	17.76	0.01749	17.76	0.0183	1.1078	0.01747
18.02	0.01595	18.02	0.01777	18.02	0.01778	18.02	0.01859	1.1243	0.01715
18.29	0.0171	18.29	0.01841	18.29	0.01628	18.29	0.01615	1.1409	0.01634
18.55	0.01583	18.55	0.01759	18.55	0.0169	18.55	0.01709	1.1575	0.01582
18.82	0.01614	18.82	0.01836	18.82	0.01732	18.82	0.01828	1.1741	0.01518
19.08	0.01649	19.08	0.01791	19.08	0.01787	19.08	0.01689	1.1907	0.01517
19.35	0.01525	19.35	0.01764	19.35	0.01716	19.35	0.01884	1.2072	0.0154
19.61	0.01596	19.61	0.01719	19.61	0.01819	19.61	0.01783	1.2238	0.01717
19.88	0.01557	19.88	0.01675	19.88	0.01757	19.88	0.01762	1.2404	0.01695
20.14	0.09659	20.14	0.1045	20.14	0.23879	20.14	0.07789	1.257	0.01709
20.41	0.33877	20.41	0.53966	20.41	0.67282	20.41	0.32589	1.2736	0.01664
20.67	1.31627	20.67	2.34936	20.67	2.50821	20.67	1.60065	1.2902	0.01759
20.94	4.31774	20.94	7.26655	20.94	7.46588	20.94	5.43799	1.3067	0.01723
21.2	10.9863	21.2	16.3236	21.2	16.8174	21.2	13.5959	1.3233	0.01799
21.47	20.5656	21.47	28.0495	21.47	28.9208	21.47	24.9834	1.3399	0.01796
21.74	31.9727	21.74	41.3134	21.74	42.7552	21.74	38.5394	1.3565	0.01759
22	44.449	22	56.0417	22	58.1734	22	53.7035	1.3731	0.01778
22.27	58.0038	22.27	72.0017	22.27	74.9678	22.27	70.4774	1.3896	0.01752
22.53	72.4127	22.53	88.9362	22.53	92.9631	22.53	88.5092	1.4062	0.0182
22.8	87.4437	22.8	106.649	22.8	111.804	22.8	107.793	1.4228	0.01823
23.06	102.953	23.06	124.985	23.06	131.497	23.06	127.924	1.4394	0.01807
23.33	118.758	23.33	143.696	23.33	151.568	23.33	148.75	1.456	0.01677
23.59	134.61	23.59	162.652	23.59	172.086	23.59	170.181	1.4726	0.01762
23.86	150.599	23.86	181.937	23.86	193.13	23.86	192.212	1.4891	0.01713
24.12	166.701	24.12	201.318	24.12	214.469	24.12	214.496	1.5057	0.01728
24.39	182.611	24.39	220.746	24.39	235.695	24.39	237.273	1.5223	0.01577
24.65	198.231	24.65	239.801	24.65	257.083	24.65	259.932	1.5389	0.01646
24.92	213.753	24.92	258.824	24.92	278.315	24.92	282.728	1.5554	0.01688
25.18	228.979	25.18	277.626	25.18	299.432	25.18	305.447	1.572	0.01703
25.45	243.74	25.45	296.123	25.45	320.372	25.45	328.14	1.5886	0.01682
25.71	258.141	25.71	314.44	25.71	340.93	25.71	350.609	1.6052	0.01733
25.98	272.148	25.98	332.07	25.98	361.295	25.98	372.823	1.6218	0.01656
26.25	285.656	26.25	349.695	26.25	381.464	26.25	394.865	1.6383	0.01661
26.51	298.941	26.51	366.58	26.51	401.227	26.51	416.754	1.6549	0.01585
26.78	311.528	26.78	383.049	26.78	420.561	26.78	438.401	1.6715	0.01636
27.04	323.891	27.04	399.189	27.04	439.577	27.04	459.764	1.6881	0.01584
27.31	335.689	27.31	414.878	27.31	458.398	27.31	481.126	1.7047	0.01547
27.57	347.113	27.57	430.21	27.57	476.807	27.57	501.821	1.7213	0.01623
27.84	356.937	27.84	445.01	27.84	494.884	27.84	522.287	1.7378	0.01621
28.1	367.385	28.1	459.435	28.1	512.25	28.1	542.105	1.7544	0.01563
28.37	377.365	28.37	473.347	28.37	528.848	28.37	561.478	1.771	0.01458
28.63	386.836	28.63	486.897	28.63	545.301	28.63	580.148	1.7876	0.01415
28.9	396.158	28.9	500.242	28.9	561.369	28.9	598.511	1.8041	0.01425
29.16	404.83	29.16	512.612	29.16	576.643	29.16	616.631	1.8207	0.01528
29.43	413.147	29.43	524.791	29.43	591.468	29.43	633.78	1.8373	0.01579
29.69	421.228	29.69	536.357	29.69	605.908	29.69	650.893	1.8539	0.01585
29.96	429.146	29.96	547.462	29.96	619.733	29.96	667.048	1.8705	0.0152
30.22	436.337	30.22	558.05	30.22	633.3	30.22	682.941	1.887	0.01497
30.49	443.536	30.49	568.464	30.49	645.899	30.49	698.243	1.9036	0.01669
30.75	450.183	30.75	578.256	30.75	658.228	30.75	713.01	1.9202	0.01704
31.02	456.753	31.02	587.655	31.02	670.076	31.02	727.417	1.9368	0.01704
31.29	462.745	31.29	596.803	31.29	681.6	31.29	740.999	1.9534	0.01716
31.55	468.652	31.55	605.335	31.55	692.598	31.55	754.055	1.97	0.018
31.82	474.332	31.82	613.467	31.82	703.016	31.82	766.723	1.9865	0.01767
32.08	479.476	32.08	621.476	32.08	713.059	32.08	778.948	2.0031	0.01761
32.35	484.457	32.35	628.964	32.35	722.683	32.35	791.092	2.0197	0.01803
32.61	489.176	32.61	635.998	32.61	732.089	32.61	802.295	2.0363	0.01844
32.88	493.665	32.88	642.738	32.88	741.144	32.88	813.416	2.0529	0.01798
33.14	498.177	33.14	649.317	33.14	749.631	33.14	823.82	2.0694	0.01713
33.41	502.356	33.41	655.366	33.41	757.712	33.41	834.367	2.086	0.01856
33.67	506.448	33.67	661.275	33.67	765.827	33.67	844.107	2.1026	0.01896
33.94	510.207	33.94	666.912	33.94	773.648	33.94	853.626	2.1192	0.01891
34.2	513.892	34.2	672.247	34.2	780.833	34.2	862.974	2.1357	0.0179
34.47	517.341	34.47	677.134	34.47	788.062	34.47	871.918	2.1523	0.0183
34.73	520.777	34.73	681.694	34.73	794.994	34.73	880.607	2.1689	0.01804
35	523.757	35	686.184	35	801.381	35	888.64	2.1855	0.01765
35.26	526.723	35.26	690.002	35.26	807.794	35.26	896.642	2.2021	0.0181
35.53	529.67	35.53	693.853	35.53	813.826	35.53	904.517	2.2187	0.0183
35.8	532.605	35.8	697.744	35.8	819.861	35.8	912.275	2.2352	0.01832
36.06	535.298	36.06	701.144	36.06	825.481	36.06	919.861	2.2518	0.01768
36.33	537.609	36.33	703.956	36.33	831.28	36.33	926.93	2.2684	0.01906
36.59	540.204	36.59	706.92	36.59	836.578	36.59	934.28	2.285	0.02015
36.86	542.384	36.86	709.624	36.86	841.561	36.86	941.162	2.3016	0.01981
37.12	544.669	37.12	711.795	37.12	846.738	37.12	949.044	2.3181	0.01819
37.39	546.756	37.39	714.214	37.39	851.443	37.39	956.641	2.3347	0.01912
37.65	548.837	37.65	716.726	37.65	856.113	37.65	964.688	2.3513	0.01895
37.92	551.014	37.92	719.076	37.92	858.69	37.92	973	2.3679	0.01951
38.18	552.859	38.18	721.552	38.18	861.135	38.18	982.617	2.3844	0.02014
38.45	554.883	38.45	724.071	38.45	862.346	38.45	993.02	2.401	0.02041
38.71	556.157	38.71	726.478	38.71	865.545	38.71	1005.74	2.4176	0.02029
38.98	558.294	38.98	729.266	38.98	869.445	38.98	1021.57	2.4342	0.01994
39.24	560.084	39.24	731.869	39.24	875.015	39.24	1040.76	2.4508	0.02016
39.51	562	39.51	734.238	39.51	881.742	39.51	1064.08	2.4674	0.0201
39.77	563.678	39.77	736.216	39.77	892.222	39.77	1094.71	2.484	0.0211
40.04	565.321	40.04	738.439	40.04	905.408	40.04	1134.01	2.5005	0.02046
40.31	567.024	40.31	740.975	40.31	925.021	40.31	1183.61	2.5171	0.02152
40.57	568.577	40.57	740.119	40.57	951.656	40.57	1244.1	2.5337	0.02032
40.84	570.281	40.84	741.31	40.84	985.983	40.84	1317.89	2.5503	0.02097
41.1	566.422	41.1	720.138	41.1	1000.05	41.1	1389.84	2.5668	0.02041
41.37	538.748	41.37	680.602	41.37	985.69	41.37	1399.1	2.5834	0.01985
41.63	509.078	41.63	642.049	41.63	967.396	41.63	1398.42	2.6	0.01992
41.9	480.385	41.9	604.977	41.9	948.917	41.9	1391.85	2.6166	0.02023
42.16	453.391	42.16	571.145	42.16	930.519	42.16	1378.58	2.6332	0.02005
42.43	427.745	42.43	538.398	42.43	908.156	42.43	1359.12	2.6497	0.01978
42.69	403.53	42.69	507.856	42.69	884.282	42.69	1335.48	2.6663	0.02021
42.96	380.562	42.96	478.986	42.96	858.644	42.96	1306.34	2.6829	0.01922
43.22	358.871	43.22	451.322	43.22	831.308	43.22	1273.13	2.6995	0.02032
43.49	338.601	43.49	426.096	43.49	801.992	43.49	1236.33	2.7161	0.01968
43.75	319.498	43.75	401.41	43.75	770.767	43.75	1196.96	2.7327	0.01886
44.02	301.358	44.02	378.275	44.02	737.002	44.02	1154.93	2.7492	0.01694
44.28	284.226	44.28	357.408	44.28	704.423	44.28	1108.94	2.7658	0.01897
44.55	268.219	44.55	336.928	44.55	669.156	44.55	1063.57	2.7824	0.01907
44.82	253.082	44.82	317.433	44.82	635.453	44.82	1016.05	2.799	0.01959
45.08	238.912	45.08	298.872	45.08	604.284	45.08	962.871	2.8155	0.01909
45.35	225.376	45.35	281.69	45.35	572.758	45.35	910.427	2.8321	0.0196
45.61	212.857	45.61	265.573	45.61	542.202	45.61	860.828	2.8487	0.01979
45.88	200.912	45.88	249.712	45.88	510.275	45.88	810.604	2.8653	0.02006
46.14	189.63	46.14	234.461	46.14	480.71	46.14	761.787	2.8819	0.01909
46.41	178.993	46.41	221.097	46.41	450.932	46.41	713.898	2.8984	0.01935
46.67	169.092	46.67	207.947	46.67	422.397	46.67	671.728	2.915	0.0196
46.94	159.756	46.94	196.087	46.94	391.882	46.94	627.222	2.9316	0.01841
47.2	150.788	47.2	184.995	47.2	364.686	47.2	577.133	2.9482	0.01807
47.47	142.417	47.47	174.305	47.47	337.42	47.47	530.696	2.9648	0.01778
47.73	134.604	47.73	164.2	47.73	314.982	47.73	497.009	2.9814	0.01794
48	127.087	48	154.617	48	293.706	48	465.597	2.9979	0.01745
48.26	120.075	48.26	145.309	48.26	276.343	48.26	436.619	3.0145	0.01815
48.53	113.466	48.53	136.211	48.53	259.559	48.53	408.502	3.0311	0.01805
48.79	107.181	48.79	128.054	48.79	243.466	48.79	383.07	3.0477	0.01749
49.06	101.291	49.06	120.027	49.06	228.342	49.06	357.157	3.0643	0.01652
49.32	95.7779	49.32	112.703	49.32	214.208	49.32	334.526	3.0808	0.01694
49.59	90.5229	49.59	105.684	49.59	200.766	49.59	313.17	3.0974	0.01609
49.86	85.5788	49.86	99.3057	49.86	187.709	49.86	293.115	3.114	0.01555
50.12	80.8649	50.12	93.4002	50.12	175.937	50.12	271.547	3.1306	0.01507
50.39	76.5198	50.39	88.0143	50.39	165.115	50.39	254.253	3.1471	0.01563
50.65	72.3449	50.65	83.0552	50.65	155.128	50.65	237.606	3.1637	0.01588
50.92	68.3949	50.92	78.3091	50.92	145.555	50.92	222.162	3.1803	0.0159
51.18	64.6754	51.18	73.846	51.18	136.444	51.18	207.648	3.1969	0.01629
51.45	61.1676	51.45	69.6181	51.45	127.925	51.45	193.959	3.2135	0.0161
51.71	57.9066	51.71	65.7081	51.71	119.765	51.71	181.305	3.2301	0.01647
51.98	54.7847	51.98	61.9998	51.98	112.521	51.98	169.192	3.2466	0.01614
52.24	51.8486	52.24	58.5833	52.24	105.386	52.24	157.723	3.2632	0.01601
52.51	49.0379	52.51	55.3554	52.51	98.8471	52.51	147.122	3.2798	0.01756
52.77	46.427	52.77	52.2886	52.77	92.7275	52.77	137.453	3.2964	0.01783
53.04	43.9358	53.04	49.4644	53.04	83.2825	53.04	128.081	3.313	0.01764
53.3	41.5656	53.3	46.7535	53.3	78.5591	53.3	119.5	3.3295	0.01738
53.57	39.3445	53.57	44.2046	53.57	74.449	53.57	111.53	3.3461	0.01736
53.83	37.2522	53.83	41.7673	53.83	70.1411	53.83	103.829	3.3627	0.01684
54.1	35.2761	54.1	39.5261	54.1	65.9808	54.1	96.7382	3.3793	0.01743
54.37	33.3621	54.37	37.3687	54.37	62.0286	54.37	89.8715	3.3958	0.01799
54.63	31.6023	54.63	35.353	54.63	58.3999	54.63	81.9954	3.4124	0.01784
54.9	29.8916	54.9	33.4029	54.9	54.8481	54.9	76.1852	3.429	0.0178
55.16	28.2911	55.16	31.6176	55.16	51.3428	55.16	71.1216	3.4456	0.01754
55.43	26.7911	55.43	29.8603	55.43	48.3583	55.43	66.2511	3.4622	0.01858
55.69	25.3521	55.69	28.2815	55.69	45.5173	55.69	61.8449	3.4788	0.01775
55.96	23.9951	55.96	26.7507	55.96	42.7991	55.96	57.5844	3.4953	0.01797
56.22	22.7113	56.22	25.2956	56.22	40.3015	56.22	53.8417	3.5119	0.01577
56.49	21.4795	56.49	23.9578	56.49	37.9369	56.49	50.1003	3.5285	0.01723
56.75	20.3347	56.75	22.6699	56.75	35.6657	56.75	46.7817	3.5451	0.01666
57.02	19.2305	57.02	21.441	57.02	33.484	57.02	43.6922	3.5617	0.01694
57.28	18.2108	57.28	20.2486	57.28	31.47	57.28	40.8322	3.5782	0.01683
57.55	17.2429	57.55	19.1871	57.55	29.5779	57.55	38.0845	3.5948	0.01802
57.81	16.3027	57.81	18.1317	57.81	27.8265	57.81	35.5607	3.6114	0.01662
58.08	15.4234	58.08	17.1474	58.08	26.1905	58.08	32.7328	3.628	0.01675
58.34	14.5833	58.34	16.1995	58.34	24.6022	58.34	30.5431	3.6446	0.01639
58.61	13.7924	58.61	15.3625	58.61	22.171	58.61	28.5392	3.6611	0.01656
58.88	13.0368	58.88	14.5146	58.88	20.8593	58.88	26.6047	3.6777	0.01691
59.14	12.322	59.14	13.7173	59.14	19.6405	59.14	24.8604	3.6943	0.01607
59.41	11.6661	59.41	12.9766	59.41	18.4396	59.41	23.2311	3.7109	0.01623
59.67	11.0134	59.67	12.2701	59.67	17.3417	59.67	21.7412	3.7275	0.01628
59.94	10.3983	59.94	11.5937	59.94	16.2878	59.94	20.2351	3.7441	0.01656
60.2	9.82571	60.2	10.9556	60.2	15.3025	60.2	18.9107	3.7606	0.01717
60.47	9.28925	60.47	10.341	60.47	14.3933	60.47	17.6694	3.7772	0.01761
60.73	8.76393	60.73	9.79361	60.73	13.5245	60.73	16.5158	3.7938	0.01694
61	8.267	61	9.2379	61	12.6978	61	15.3643	3.8104	0.01741
61.26	7.81055	61.26	8.71547	61.26	11.9132	61.26	14.3536	3.8269	0.01682
61.53	7.37976	61.53	8.24115	61.53	11.1775	61.53	13.3991	3.8435	0.01771
61.79	6.9513	61.79	7.78234	61.79	10.4959	61.79	12.5345	3.8601	0.01754
62.06	6.56136	62.06	7.34923	62.06	9.83172	62.06	11.6979	3.8767	0.01662
62.32	6.18862	62.32	6.9314	62.32	9.20824	62.32	10.8997	3.8933	0.01578
62.59	5.83585	62.59	6.52812	62.59	8.62634	62.59	10.1705	3.9098	0.0164
62.85	5.50203	62.85	6.16729	62.85	8.09179	62.85	9.47663	3.9264	0.01605
63.12	5.18142	63.12	5.82148	63.12	7.58156	63.12	8.83921	3.943	0.01632
63.39	4.88638	63.39	5.47669	63.39	7.10282	63.39	8.2524	3.9596	0.01588
63.65	4.59712	63.65	5.15862	63.65	6.65369	63.65	7.6987	3.9762	0.01653
63.92	4.33621	63.92	4.86237	63.92	6.22937	63.92	7.17832	3.9928	0.01533
64.18	4.07711	64.18	4.58341	64.18	5.83543	64.18	6.68749	4.0093	0.01408
64.45	3.83336	64.45	4.30412	64.45	5.45853	64.45	6.22709	4.0259	0.01477
64.71	3.60044	64.71	4.06035	64.71	5.12261	64.71	5.78995	4.0425	0.01487
64.98	3.384	64.98	3.81835	64.98	4.79345	64.98	5.38486	4.0591	0.01442
65.24	3.1799	65.24	3.57901	65.24	4.47673	65.24	5.00736	4.0756	0.014
65.51	2.99376	65.51	3.36967	65.51	4.15002	65.51	4.66442	4.0922	0.01372
65.77	2.81169	65.77	3.17121	65.77	3.87062	65.77	4.32599	4.1088	0.01291
66.04	2.63895	66.04	2.97203	66.04	3.62462	66.04	4.01861	4.1254	0.01238
66.3	2.46871	66.3	2.79637	66.3	3.37128	66.3	3.71817	4.142	0.01209
66.57	2.31638	66.57	2.62276	66.57	3.14883	66.57	3.43955	4.1585	0.01271
66.83	2.16585	66.83	2.45446	66.83	2.9365	66.83	3.1752	4.1751	0.01246
67.1	2.03594	67.1	2.30485	67.1	2.73164	67.1	2.94294	4.1917	0.01256
67.36	1.90315	67.36	2.1624	67.36	2.55031	67.36	2.72374	4.2083	0.0123
67.63	1.77874	67.63	2.02167	67.63	2.37112	67.63	2.3799	4.2249	0.01326
67.89	1.65921	67.89	1.8925	67.89	2.20941	67.89	2.17689	4.2415	0.01324
68.16	1.55822	68.16	1.77151	68.16	2.04866	68.16	1.98832	4.258	0.01388
68.43	1.45281	68.43	1.65262	68.43	1.90202	68.43	1.83023	4.2746	0.01345
68.69	1.35409	68.69	1.54475	68.69	1.76312	68.69	1.67853	4.2912	0.01316
68.96	1.26159	68.96	1.44251	68.96	1.63588	68.96	1.52537	4.3078	0.01289
69.22	1.17622	69.22	1.34678	69.22	1.50726	69.22	1.39494	4.3244	0.01274
69.49	1.09709	69.49	1.2555	69.49	1.40434	69.49	1.2688	4.3409	0.01395
69.75	1.01885	69.75	1.16474	69.75	1.29555	69.75	1.15974	4.3575	0.0135
70.02	0.94405	70.02	1.08669	70.02	1.19761	70.02	1.05928	4.3741	0.01303
70.28	0.87809	70.28	1.00967	70.28	1.10579	70.28	0.96639	4.3907	0.01247
70.55	0.80924	70.55	0.93601	70.55	1.01121	70.55	0.86475	4.4072	0.01278
70.81	0.75489	70.81	0.86632	70.81	0.93875	70.81	0.78932	4.4238	0.01198
71.08	0.6957	71.08	0.80404	71.08	0.86615	71.08	0.71388	4.4404	0.01233
71.34	0.64016	71.34	0.74367	71.34	0.78955	71.34	0.64676	4.457	0.01239
71.61	0.59225	71.61	0.68967	71.61	0.72346	71.61	0.58024	4.4736	0.01287
71.87	0.54686	71.87	0.63746	71.87	0.66338	71.87	0.52654	4.4902	0.01221
72.14	0.49928	72.14	0.58519	72.14	0.6024	72.14	0.4719	4.5067	0.01212
72.4	0.45778	72.4	0.54376	72.4	0.55295	72.4	0.42523	4.5233	0.01282
72.67	0.42244	72.67	0.49904	72.67	0.50331	72.67	0.37646	4.5399	0.01334
72.94	0.38453	72.94	0.45663	72.94	0.45623	72.94	0.33491	4.5565	0.01298
73.2	0.35073	73.2	0.42173	73.2	0.41305	73.2	0.2941	4.5731	0.01208
73.47	0.32053	73.47	0.3844	73.47	0.37183	73.47	0.26294	4.5896	0.01256
73.73	0.28941	73.73	0.34907	73.73	0.33457	73.73	0.22903	4.6062	0.01224
74	0.26485	74	0.31896	74	0.30002	74	0.19931	4.6228	0.01302
74.26	0.23917	74.26	0.28889	74.26	0.26798	74.26	0.17118	4.6394	0.01428
74.53	0.21542	74.53	0.26405	74.53	0.23717	74.53	0.14637	4.6559	0.01421
74.79	0.19369	74.79	0.23797	74.79	0.21328	74.79	0.12615	4.6725	0.0139
75.06	0.17459	75.06	0.21541	75.06	0.18714	75.06	0.10567	4.6891	0.01329
75.32	0.15535	75.32	0.1927	75.32	0.16557	75.32	0.0878	4.7057	0.01364
75.59	0.13835	75.59	0.17365	75.59	0.14399	75.59	0.07073	4.7223	0.01438
75.85	0.12204	75.85	0.1552	75.85	0.12575	75.85	0.05632	4.7389	0.01431
76.12	0.1082	76.12	0.13691	76.12	0.1072	76.12	0.04518	4.7555	0.01383
76.38	0.09444	76.38	0.12187	76.38	0.09301	76.38	0.03416	4.772	0.01433
76.65	0.08122	76.65	0.10574	76.65	0.07884	76.65	0.0249	4.7886	0.01384
76.91	0.07132	76.91	0.09311	76.91	0.06625	76.91	0.01748	4.8052	0.01415
77.18	0.06128	77.18	0.08155	77.18	0.05538	77.18	0.01195	4.8218	0.01477
77.45	0.0513	77.45	0.06939	77.45	0.04401	77.45	0.00709	4.8383	0.01503
77.71	0.04255	77.71	0.05951	77.71	0.03519	77.71	0.00382	4.8549	0.01516
77.98	0.0349	77.98	0.05031	77.98	0.02748	77.98	0.00138	4.8715	0.01466
78.24	0.02782	78.24	0.04136	78.24	0.02023	78.24	0.000196433	4.8881	0.01557
78.51	0.02278	78.51	0.03462	78.51	0.01467	78.51	6.98334e-08	4.9047	0.01577
78.77	0.01717	78.77	0.02763	78.77	0.01009	78.77	3.05651e-07	4.9212	0.01594
79.04	0.01264	79.04	0.02197	79.04	0.00641	79.04	-2.35464e-07	4.9378	0.01584
79.3	0.00938	79.3	0.01617	79.3	0.00338	79.3	2.71218e-07	4.9544	0.01573
79.57	0.00614	79.57	0.01267	79.57	0.00141	79.57	-5.71023e-08	4.971	0.01483
79.83	0.00355	79.83	0.00881	79.83	0.000216572	79.83	5.77669e-07	4.9876	0.01466
80.1	0.00183	80.1	0.00533	80.1	1.11104e-05	80.1	1.23994e-07	5.0042	0.01526
80.36	0.000705476	80.36	0.00336	80.36	1.81008e-07	80.36	-3.60324e-06	5.0207	0.01586
80.63	8.65939e-05	80.63	0.00172	80.63	5.73039e-06	80.63	3.35783e-07	5.0373	0.01533
80.89	-3.98226e-07	80.89	0.000379706	80.89	6.51258e-07	80.89	-1.98765e-07	5.0539	0.01446
81.16	9.54988e-08	81.16	6.06145e-05	81.16	-3.22158e-06	81.16	2.41082e-07	5.0705	0.01553
81.42	-1.18876e-06	81.42	-1.65028e-07	81.42	-1.42069e-06	81.42	-1.34467e-06	5.087	0.01528
81.69	8.27429e-07	81.69	3.13414e-07	81.69	-1.83545e-09	81.69	1.8565e-06	5.1036	0.01551
81.95	-1.04425e-06	81.95	2.01203e-06	81.95	-1.79925e-07	81.95	1.79526e-07	5.1202	0.0156
82.22	-2.81057e-07	82.22	-2.28079e-07	82.22	-2.28421e-06	82.22	-4.80793e-08	5.1368	0.01599
82.49	-5.67169e-06	82.49	-3.26239e-06	82.49	-1.0746e-06	82.49	1.38378e-05	5.1534	0.01565
82.75	2.26847e-06	82.75	2.49895e-06	82.75	1.31472e-06	82.75	0.00173	5.1699	0.01454
83.02	1.46317e-07	83.02	2.71307e-08	83.02	9.65473e-07	83.02	0.01396	5.1865	0.0154
83.28	2.33978e-09	83.28	1.46595e-07	83.28	-2.65415e-06	83.28	0.02023	5.2031	0.01644
83.55	1.74834e-08	83.55	-7.81629e-08	83.55	-2.02685e-06	83.55	0.02565	5.2197	0.01595
83.81	-6.01551e-07	83.81	2.32843e-06	83.81	-4.89534e-06	83.81	0.02742	5.2363	0.01603
84.08	-8.89951e-07	84.08	-2.36508e-06	84.08	-2.57333e-06	84.08	0.02434	5.2529	0.01653
84.34	-8.26392e-07	84.34	6.15873e-06	84.34	0.000281158	84.34	0.02448	5.2694	0.01653
84.61	-3.37486e-08	84.61	8.64211e-07	84.61	0.00662	84.61	0.02689	5.286	0.01668
84.87	-1.14751e-06	84.87	-1.91608e-07	84.87	0.01411	84.87	0.02704	5.3026	0.01683
85.14	0.00021571	85.14	-5.46243e-06	85.14	0.02058	85.14	0.02869	5.3192	0.01679
85.4	0.00677	85.4	-1.34138e-06	85.4	0.02263	85.4	0.02589	5.3358	0.01725
85.67	0.01205	85.67	0.00032261	85.67	0.02247	85.67	0.02578	5.3523	0.01716
85.93	0.01362	85.93	0.00711	85.93	0.02305	85.93	0.02667	5.3689	0.01729
86.2	0.01556	86.2	0.01214	86.2	0.02469	86.2	0.02814	5.3855	0.01723
86.46	0.01679	86.46	0.01522	86.46	0.02467	86.46	0.02761	5.4021	0.01757
86.73	0.01639	86.73	0.017	86.73	0.02523	86.73	0.02745	5.4186	0.01688
87	0.01728	87	0.01739	87	0.02588	87	0.02476	5.4352	0.01722
87.26	0.01716	87.26	0.01688	87.26	0.02557	87.26	0.02584	5.4518	0.0164
87.53	0.01778	87.53	0.01734	87.53	0.02511	87.53	0.02655	5.4684	0.01615
87.79	0.01618	87.79	0.01791	87.79	0.02423	87.79	0.02459	5.485	0.01595
88.06	0.01667	88.06	0.017	88.06	0.02559	88.06	0.02761	5.5016	0.01681
88.32	0.01757	88.32	0.01831	88.32	0.02501	88.32	0.02658	5.5181	0.01698
88.59	0.01699	88.59	0.01657	88.59	0.02343	88.59	0.02525	5.5347	0.01703
88.85	0.01777	88.85	0.01684	88.85	0.02385	88.85	0.02482	5.5513	0.01808
89.12	0.01579	89.12	0.01645	89.12	0.02453	89.12	0.02655	5.5679	0.01833
89.38	0.01784	89.38	0.01675	89.38	0.0245	89.38	0.02747	5.5845	0.01803
89.65	0.01627	89.65	0.01813	89.65	0.02551	89.65	0.02556	5.601	0.01841
89.91	0.01649	89.91	0.01717	89.91	0.02578	89.91	0.02536	5.6176	0.02007
90.18	0.01699	90.18	0.01681	90.18	0.02464	90.18	0.02629	5.6342	0.01937
90.44	0.01708	90.44	0.01733	90.44	0.0235	90.44	0.02681	5.6508	0.01884
90.71	0.01704	90.71	0.01651	90.71	0.02571	90.71	0.02551	5.6673	0.01908
90.97	0.01776	90.97	0.01746	90.97	0.0257	90.97	0.02631	5.6839	0.01916
91.24	0.0172	91.24	0.01769	91.24	0.02373	91.24	0.02603	5.7005	0.01973
91.51	0.01614	91.51	0.01664	91.51	0.02432	91.51	0.02426	5.7171	0.01986
91.77	0.01757	91.77	0.01808	91.77	0.02598	91.77	0.02903	5.7337	0.02037
92.04	0.01598	92.04	0.01774	92.04	0.02342	92.04	0.02674	5.7503	0.02057
92.3	0.01648	92.3	0.01778	92.3	0.02483	92.3	0.02865	5.7668	0.01991
92.57	0.01725	92.57	0.01697	92.57	0.0251	92.57	0.02568	5.7834	0.0196
92.83	0.01722	92.83	0.01724	92.83	0.02539	92.83	0.02592	5.8	0.02214
93.1	0.01785	93.1	0.01711	93.1	0.02616	93.1	0.02703	5.8166	0.02184
93.36	0.01698	93.36	0.01611	93.36	0.02404	93.36	0.02723	5.8332	0.02053
93.63	0.01667	93.63	0.01776	93.63	0.02476	93.63	0.02475	5.8497	0.01943
93.89	0.01623	93.89	0.01882	93.89	0.0244	93.89	0.02663	5.8663	0.01971
94.16	0.01664	94.16	0.01665	94.16	0.02447	94.16	0.02578	5.8829	0.01951
94.42	0.01665	94.42	0.01622	94.42	0.02564	94.42	0.02669	5.8995	0.01988
94.69	0.01705	94.69	0.01774	94.69	0.02388	94.69	0.02661	5.9161	0.02046
94.95	0.017	94.95	0.0175	94.95	0.02567	94.95	0.02623	5.9326	0.0205
95.22	0.01685	95.22	0.01644	95.22	0.02299	95.22	0.02747	5.9492	0.01931
95.48	0.01703	95.48	0.01792	95.48	0.02543	95.48	0.02879	5.9658	0.0186
95.75	0.01739	95.75	0.01762	95.75	0.02291	95.75	0.02811	5.9824	0.01944
96.02	0.01595	96.02	0.01581	96.02	0.0252	96.02	0.02478	5.999	0.01899
96.28	0.01716	96.28	0.01847	96.28	0.02386	96.28	0.02531	6.0156	0.01745
96.55	0.01595	96.55	0.01729	96.55	0.02334	96.55	0.02519	6.0321	0.01675
96.81	0.01667	96.81	0.01673	96.81	0.02497	96.81	0.02631	6.0487	0.0172
97.08	0.01714	97.08	0.01665	97.08	0.02592	97.08	0.02649	6.0653	0.01707
97.34	0.01664	97.34	0.01812	97.34	0.02457	97.34	0.02789	6.0819	0.01798
97.61	0.01778	97.61	0.0169	97.61	0.02508	97.61	0.02507	6.0984	0.01832
97.87	0.01764	97.87	0.0166	97.87	0.02597	97.87	0.02825	6.115	0.01825
98.14	0.0167	98.14	0.01678	98.14	0.02562	98.14	0.03051	6.1316	0.01779
98.4	0.01732	98.4	0.01734	98.4	0.02383	98.4	0.02778	6.1482	0.01709
98.67	0.01733	98.67	0.01733	98.67	0.02511	98.67	0.02722	6.1648	0.01808
98.93	0.01607	98.93	0.01795	98.93	0.02404	98.93	0.02932	6.1813	0.01835
99.2	0.01707	99.2	0.01703	99.2	0.02433	99.2	0.02773	6.1979	0.01818
99.46	0.01672	99.46	0.01752	99.46	0.02557	99.46	0.0254	6.2145	0.01684
99.73	0.01573	99.73	0.01674	99.73	0.02444	99.73	0.02901	6.2311	0.01673
99.99	0.0166	99.99	0.01668	99.99	0.02476	99.99	0.0271	6.2477	0.01607
								6.2643	0.01594
								6.2808	0.01604
								6.2974	0.01656
								6.314	0.0165
								6.3306	0.01632
								6.3471	0.01555
								6.3637	0.01585
								6.3803	0.01587
								6.3969	0.01567
								6.4135	0.01513
								6.43	0.01422
								6.4466	0.01436
								6.4632	0.01362
								6.4798	0.01541
								6.4964	0.01513
								6.513	0.01523
								6.5295	0.01456
								6.5461	0.01473
								6.5627	0.0152
								6.5793	0.01497
								6.5959	0.01457
								6.6124	0.01418
								6.629	0.01489
								6.6456	0.01533
								6.6622	0.01631
								6.6787	0.01717
								6.6953	0.01666
								6.7119	0.01571
								6.7285	0.0165
								6.7451	0.0163
								6.7617	0.01698
								6.7782	0.01674
								6.7948	0.01593
								6.8114	0.01563
								6.828	0.01588
								6.8446	0.01631
								6.8611	0.0163
								6.8777	0.01696
								6.8943	0.01676
								6.9109	0.01757
								6.9274	0.01751
								6.944	0.01857
								6.9606	0.01831
								6.9772	0.01976
								6.9938	0.01985
								7.0104	0.01921
								7.0269	0.01902
								7.0435	0.01865
								7.0601	0.01907
								7.0767	0.01846
								7.0933	0.0206
								7.1098	0.01934
								7.1264	0.01907
								7.143	0.01941
								7.1596	0.02022
								7.1762	0.02045
								7.1927	0.01976
								7.2093	0.01966
								7.2259	0.01927
								7.2425	0.01927
								7.2591	0.01881
								7.2757	0.02032
								7.2922	0.01968
								7.3088	0.0195
								7.3254	0.01805
								7.342	0.01966
								7.3585	0.01982
								7.3751	0.01916
								7.3917	0.01835
								7.4083	0.0179
								7.4249	0.01808
								7.4414	0.01749
								7.458	0.01824
								7.4746	0.01781
								7.4912	0.01689
								7.5078	0.01627
								7.5244	0.01759
								7.5409	0.01832
								7.5575	0.01819
								7.5741	0.01692
								7.5907	0.01731
								7.6072	0.01657
								7.6238	0.01622
								7.6404	0.01589
								7.657	0.01581
								7.6736	0.01558
								7.6901	0.01541
								7.7067	0.01622
								7.7233	0.01629
								7.7399	0.01739
								7.7565	0.01612
								7.7731	0.0166
								7.7896	0.01511
								7.8062	0.01478
								7.8228	0.01442
								7.8394	0.01525
								7.856	0.01498
								7.8725	0.01525
								7.8891	0.01445
								7.9057	0.01501
								7.9223	0.0148
								7.9388	0.01513
								7.9554	0.01543
								7.972	0.01527
								7.9886	0.01428
								8.0052	0.01339
								8.0218	0.01361
								8.0383	0.01386
								8.0549	0.01419
								8.0715	0.01392
								8.0881	0.01475
								8.1047	0.01495
								8.1212	0.01544
								8.1378	0.01523
								8.1544	0.01569
								8.171	0.01475
								8.1875	0.01458
								8.2041	0.01513
								8.2207	0.015
								8.2373	0.01559
								8.2539	0.01521
								8.2705	0.01557
								8.2871	0.01516
								8.3036	0.01661
								8.3202	0.01591
								8.3368	0.01691
								8.3534	0.01663
								8.3699	0.01638
								8.3865	0.01458
								8.4031	0.016
								8.4197	0.01695
								8.4363	0.01762
								8.4529	0.0163
								8.4694	0.01754
								8.486	0.01689
								8.5026	0.01635
								8.5192	0.01666
								8.5358	0.01679
								8.5523	0.01641
								8.5689	0.01597
								8.5855	0.01571
								8.6021	0.0156
								8.6186	0.01612
								8.6352	0.01548
								8.6518	0.01699
								8.6684	0.01719
								8.685	0.01668
								8.7016	0.01729
								8.7181	0.01796
								8.7347	0.0172
								8.7513	0.0169
								8.7679	0.01538
								8.7845	0.01594
								8.801	0.01578
								8.8176	0.01571
								8.8342	0.01531
								8.8508	0.01735
								8.8674	0.01625
								8.8839	0.01717
								8.9005	0.01695
								8.9171	0.01721
								8.9337	0.01682
								8.9503	0.01652
								8.9669	0.01658
								8.9834	0.01683
								9	0.01776
								9.0166	0.01853
								9.0332	0.0196
								9.0497	0.01905
								9.0663	0.01896
								9.0829	0.01854
								9.0995	0.01972
								9.1161	0.01961
								9.1326	0.01877
								9.1492	0.01753
								9.1658	0.0187
								9.1824	0.01914
								9.199	0.01919
								9.2156	0.01894
								9.2321	0.02058
								9.2487	0.01948
								9.2653	0.01952
								9.2819	0.01893
								9.2984	0.01998
								9.315	0.02017
								9.3316	0.01947
								9.3482	0.01892
								9.3648	0.01929
								9.3813	0.01857
								9.3979	0.0193
								9.4145	0.02006
								9.4311	0.01998
								9.4477	0.01941
								9.4643	0.0186
								9.4808	0.01907
								9.4974	0.01877
								9.514	0.0186
								9.5306	0.01816
								9.5472	0.01896
								9.5637	0.01795
								9.5803	0.01683
								9.5969	0.01693
								9.6135	0.01734
								9.63	0.01663
								9.6466	0.01601
								9.6632	0.01564
								9.6798	0.01634
								9.6964	0.01632
								9.713	0.01512
								9.7295	0.01531
								9.7461	0.01547
								9.7627	0.01474
								9.7793	0.01483
								9.7959	0.01446
								9.8124	0.01398
								9.829	0.01359
								9.8456	0.01257
								9.8622	0.01281
								9.8787	0.01232
								9.8953	0.01224
								9.9119	0.01136
								9.9285	0.01106
								9.9451	0.01034
								9.9617	0.01018
								9.9783	0.00968
								9.9948	0.00926
								10.0114	0.00955
								10.028	0.00884
								10.0446	0.00862
								10.0611	0.00864
								10.0777	0.00903
								10.0943	0.00837
								10.1109	0.00776
								10.1275	0.00694
								10.144	0.0074
								10.1606	0.0071
								10.1772	0.00782
								10.1938	0.00786
								10.2104	0.00708
								10.227	0.00663
								10.2435	0.00675
								10.2601	0.00723
								10.2767	0.0076
								10.2933	0.00838
								10.3098	0.00881
								10.3264	0.00921
								10.343	0.00964
								10.3596	0.00986
								10.3762	0.01051
								10.3927	0.01144
								10.4093	0.0122
								10.4259	0.01211
								10.4425	0.01246
								10.4591	0.01321
								10.4757	0.01358
								10.4922	0.01359
								10.5088	0.01423
								10.5254	0.01314
								10.542	0.01422
								10.5586	0.01463
								10.5751	0.01573
								10.5917	0.01592
								10.6083	0.01668
								10.6249	0.0167
								10.6414	0.01724
								10.658	0.01804
								10.6746	0.01807
								10.6912	0.01827
								10.7078	0.01746
								10.7244	0.01902
								10.7409	0.01867
								10.7575	0.01859
								10.7741	0.01821
								10.7907	0.01868
								10.8073	0.01807
								10.8238	0.01818
								10.8404	0.0186
								10.857	0.01956
								10.8736	0.02003
								10.8901	0.01918
								10.9067	0.0197
								10.9233	0.01886
								10.9399	0.01891
								10.9565	0.01863
								10.9731	0.01928
								10.9896	0.01994
								11.0062	0.02006
								11.0228	0.02033
								11.0394	0.02039
								11.056	0.02024
								11.0725	0.01998
								11.0891	0.0208
								11.1057	0.02006
								11.1223	0.0196
								11.1389	0.01903
								11.1554	0.01986
								11.172	0.0203
								11.1886	0.02033
								11.2052	0.02026
								11.2218	0.02006
								11.2384	0.02015
								11.2549	0.01919
								11.2715	0.01994
								11.2881	0.01941
								11.3047	0.01989
								11.3212	0.01823
								11.3378	0.01947
								11.3544	0.01905
								11.371	0.01925
								11.3876	0.01868
								11.4041	0.01908
								11.4207	0.01826
								11.4373	0.01746
								11.4539	0.017
								11.4705	0.01652
								11.4871	0.016
								11.5036	0.01525
								11.5202	0.01504
								11.5368	0.01448
								11.5534	0.01486
								11.5699	0.01438
								11.5865	0.01527
								11.6031	0.01593
								11.6197	0.01596
								11.6363	0.01666
								11.6528	0.01663
								11.6694	0.01568
								11.686	0.01472
								11.7026	0.0154
								11.7192	0.01569
								11.7358	0.01692
								11.7523	0.01718
								11.7689	0.01902
								11.7855	0.01883
								11.8021	0.01818
								11.8187	0.01789
								11.8352	0.0181
								11.8518	0.01684
								11.8684	0.01663
								11.885	0.01672
								11.9016	0.01654
								11.9182	0.0163
								11.9347	0.01623
								11.9513	0.01706
								11.9679	0.016
								11.9845	0.01622
								12.001	0.01635
								12.0176	0.01752
								12.0342	0.01774
								12.0508	0.01751
								12.0674	0.01724
								12.0839	0.01783
								12.1005	0.01772
								12.1171	0.01762
								12.1337	0.01784
								12.1502	0.01833
								12.1669	0.01869
								12.1834	0.0181
								12.2	0.01957
								12.2166	0.01966
								12.2332	0.01882
								12.2497	0.01848
								12.2663	0.01812
								12.2829	0.01793
								12.2995	0.01829
								12.3161	0.0192
								12.3326	0.01881
								12.3492	0.01944
								12.3658	0.01857
								12.3824	0.02003
								12.399	0.0203
								12.4155	0.02059
								12.4321	0.02076
								12.4487	0.0215
								12.4653	0.02111
								12.4819	0.0214
								12.4985	0.0217
								12.515	0.0221
								12.5316	0.02235
								12.5482	0.0211
								12.5648	0.02199
								12.5813	0.02181
								12.5979	0.02162
								12.6145	0.02182
								12.6311	0.02212
								12.6477	0.02168
								12.6642	0.02175
								12.6808	0.02222
								12.6974	0.0223
								12.714	0.02159
								12.7306	0.02147
								12.7472	0.02124
								12.7637	0.02076
								12.7803	0.02053
								12.7969	0.01977
								12.8135	0.02115
								12.83	0.02104
								12.8466	0.02049
								12.8632	0.01964
								12.8798	0.01946
								12.8964	0.01893
								12.913	0.01926
								12.9296	0.01929
								12.9461	0.01875
								12.9627	0.019
								12.9793	0.01874
								12.9959	0.02046
								13.0124	0.01913
								13.029	0.01916
								13.0456	0.01866
								13.0622	0.02001
								13.0788	0.01989
								13.0953	0.02021
								13.1119	0.019
								13.1285	0.02058
								13.1451	0.01974
								13.1616	0.01994
								13.1783	0.02059
								13.1948	0.0206
								13.2114	0.02028
								13.228	0.01901
								13.2446	0.01894
								13.2611	0.01803
								13.2777	0.01754
								13.2943	0.01735
								13.3109	0.01799
								13.3275	0.01741
								13.344	0.01651
								13.3606	0.01661
								13.3772	0.0172
								13.3938	0.01713
								13.4103	0.01624
								13.4269	0.01599
								13.4435	0.01584
								13.4601	0.01576
								13.4767	0.01616
								13.4933	0.01739
								13.5099	0.01718
								13.5264	0.01706
								13.543	0.01609
								13.5596	0.01702
								13.5762	0.01748
								13.5927	0.01678
								13.6093	0.01619
								13.6259	0.01631
								13.6425	0.01719
								13.6591	0.0161
								13.6756	0.01634
								13.6922	0.01614
								13.7088	0.0162
								13.7254	0.0156
								13.742	0.01813
								13.7586	0.01817
								13.7751	0.01881
								13.7917	0.01908
								13.8083	0.01856
								13.8249	0.01831
								13.8414	0.01786
								13.858	0.01813
								13.8746	0.01813
								13.8912	0.02
								13.9078	0.01936
								13.9244	0.02034
								13.9409	0.01931
								13.9575	0.019
								13.9741	0.01923
								13.9907	0.02025
								14.0073	0.02012
								14.0238	0.01952
								14.0404	0.01871
								14.057	0.01996
								14.0736	0.02005
								14.0902	0.02015
								14.1067	0.02
								14.1233	0.0193
								14.1399	0.01927
								14.1565	0.0189
								14.173	0.01957
								14.1897	0.01843
								14.2062	0.01792
								14.2228	0.01804
								14.2394	0.01986
								14.256	0.01942
								14.2725	0.0202
								14.2891	0.01968
								14.3057	0.01976
								14.3223	0.01972
								14.3389	0.0202
								14.3554	0.0207
								14.372	0.02011
								14.3886	0.01985
								14.4052	0.01924
								14.4217	0.01999
								14.4383	0.01891
								14.4549	0.01942
								14.4715	0.01983
								14.4881	0.02097
								14.5047	0.02045
								14.5212	0.02132
								14.5378	0.02107
								14.5544	0.02252
								14.571	0.02239
								14.5876	0.02156
								14.6041	0.02175
								14.6207	0.02193
								14.6373	0.02095
								14.6539	0.02139
								14.6705	0.02281
								14.687	0.0218
								14.7036	0.0209
								14.7202	0.01985
								14.7368	0.02082
								14.7534	0.02135
								14.77	0.02109
								14.7865	0.0211
								14.8031	0.02154
								14.8197	0.02092
								14.8363	0.02131
								14.8528	0.02234
								14.8694	0.02234
								14.886	0.02123
								14.9026	0.02102
								14.9192	0.02156
								14.9358	0.0217
								14.9523	0.02218
								14.9689	0.02134
								14.9855	0.0223
								15.0021	0.02044
								15.0187	0.02047
								15.0352	0.0198
								15.0518	0.02077
								15.0684	0.01968
								15.085	0.0198
								15.1015	0.01896
								15.1181	0.02009
								15.1347	0.01917
								15.1513	0.01822
								15.1679	0.01783
								15.1845	0.01745
								15.2011	0.01748
								15.2176	0.01666
								15.2342	0.01761
								15.2508	0.0162
								15.2674	0.01566
								15.2839	0.01462
								15.3005	0.01476
								15.3171	0.01453
								15.3337	0.01473
								15.3503	0.01485
								15.3668	0.01509
								15.3834	0.01551
								15.4	0.01522
								15.4166	0.01477
								15.4331	0.01557
								15.4497	0.01506
								15.4663	0.0143
								15.4829	0.01432
								15.4995	0.01395
								15.5161	0.01437
								15.5326	0.01369
								15.5492	0.0148
								15.5658	0.01407
								15.5824	0.01436
								15.599	0.01284
								15.6155	0.01391
								15.6321	0.01381
								15.6487	0.01325
								15.6653	0.01249
								15.6819	0.01337
								15.6984	0.01356
								15.715	0.01431
								15.7316	0.01452
								15.7482	0.01293
								15.7648	0.0123
								15.7814	0.01133
								15.7979	0.01244
								15.8145	0.01258
								15.8311	0.01267
								15.8477	0.01186
								15.8642	0.01252
								15.8808	0.01308
								15.8974	0.01301
								15.914	0.01304
								15.9306	0.01342
								15.9472	0.0138
								15.9637	0.01332
								15.9803	0.0126
								15.9969	0.01291
								16.0135	0.01333
								16.0301	0.01334
								16.0466	0.014
								16.0632	0.01387
								16.0798	0.01372
								16.0964	0.01381
								16.1129	0.01454
								16.1295	0.01387
								16.1461	0.01409
								16.1627	0.01365
								16.1793	0.01317
								16.1959	0.01334
								16.2124	0.01476
								16.229	0.01618
								16.2456	0.01596
								16.2622	0.01609
								16.2788	0.01597
								16.2953	0.01787
								16.3119	0.01821
								16.3285	0.01795
								16.3451	0.01735
								16.3617	0.01679
								16.3782	0.01681
								16.3948	0.01715
								16.4114	0.01823
								16.428	0.01797
								16.4445	0.01681
								16.4611	0.017
								16.4777	0.01764
								16.4943	0.0172
								16.5109	0.01709
								16.5275	0.0165
								16.544	0.01671
								16.5606	0.01626
								16.5772	0.01585
								16.5938	0.01579
								16.6104	0.01585
								16.6269	0.01551
								16.6435	0.01553
								16.6601	0.01615
								16.6767	0.01617
								16.6932	0.01617
								16.7098	0.01567
								16.7264	0.01602
								16.743	0.01557
								16.7596	0.01516
								16.7762	0.01647
								16.7927	0.01669
								16.8093	0.01609
								16.8259	0.01567
								16.8425	0.01649
								16.8591	0.01644
								16.8756	0.01677
								16.8922	0.01674
								16.9088	0.01663
								16.9254	0.01615
								16.942	0.01552
								16.9585	0.0168
								16.9751	0.01625
								16.9917	0.01606
								17.0083	0.01614
								17.0249	0.01687
								17.0415	0.01641
								17.058	0.01604
								17.0746	0.01655
								17.0912	0.01614
								17.1078	0.01523
								17.1243	0.01404
								17.1409	0.01387
								17.1575	0.01385
								17.1741	0.01408
								17.1907	0.0139
								17.2072	0.01461
								17.2238	0.0141
								17.2404	0.01354
								17.257	0.01507
								17.2736	0.01471
								17.2902	0.01478
								17.3067	0.0127
								17.3233	0.01262
								17.3399	0.01233
								17.3565	0.0116
								17.373	0.01219
								17.3896	0.01216
								17.4062	0.01245
								17.4228	0.01135
								17.4394	0.01263
								17.456	0.01225
								17.4725	0.0126
								17.4891	0.01279
								17.5057	0.01304
								17.5223	0.01301
								17.5389	0.01338
								17.5554	0.01364
								17.572	0.01411
								17.5886	0.01396
								17.6052	0.01391
								17.6218	0.01378
								17.6383	0.0136
								17.6549	0.01345
								17.6715	0.0135
								17.6881	0.01429
								17.7047	0.01427
								17.7213	0.01416
								17.7378	0.01405
								17.7544	0.01472
								17.771	0.01501
								17.7876	0.01575
								17.8041	0.01613
								17.8207	0.01466
								17.8373	0.01488
								17.8539	0.01476
								17.8705	0.0157
								17.887	0.01521
								17.9036	0.0143
								17.9202	0.01396
								17.9368	0.01512
								17.9534	0.01541
								17.97	0.01574
								17.9865	0.01659
								18.0031	0.01609
								18.0197	0.01626
								18.0363	0.01605
								18.0529	0.01611
								18.0694	0.01606
								18.086	0.01652
								18.1026	0.01597
								18.1192	0.01737
								18.1357	0.01662
								18.1523	0.01609
								18.1689	0.0166
								18.1855	0.01671
								18.2021	0.01649
								18.2187	0.01681
								18.2352	0.01713
								18.2518	0.0175
								18.2684	0.01765
								18.285	0.01781
								18.3016	0.01797
								18.3181	0.01781
								18.3347	0.0178
								18.3513	0.01757
								18.3679	0.01927
								18.3845	0.01861
								18.4011	0.01832
								18.4176	0.01786
								18.4342	0.01916
								18.4508	0.01881
								18.4674	0.01833
								18.4839	0.01872
								18.5005	0.0193
								18.5171	0.01921
								18.5337	0.0191
								18.5503	0.01948
								18.5668	0.01961
								18.5834	0.01964
								18.6	0.01876
								18.6166	0.0205
								18.6332	0.0206
								18.6498	0.02115
								18.6663	0.02012
								18.6829	0.02129
								18.6995	0.02074
								18.7161	0.02073
								18.7327	0.02015
								18.7492	0.02015
								18.7658	0.01883
								18.7824	0.0182
								18.799	0.0183
								18.8155	0.01926
								18.8321	0.01968
								18.8487	0.01985
								18.8653	0.02149
								18.8819	0.02039
								18.8985	0.02116
								18.915	0.02073
								18.9316	0.0217
								18.9482	0.02109
								18.9648	0.02129
								18.9814	0.02003
								18.9979	0.02087
								19.0145	0.02132
								19.0311	0.02156
								19.0477	0.02036
								19.0642	0.01968
								19.0808	0.01956
								19.0974	0.01805
								19.114	0.01806
								19.1306	0.01858
								19.1471	0.01945
								19.1637	0.01944
								19.1803	0.02109
								19.1969	0.01983
								19.2135	0.02024
								19.2301	0.0191
								19.2466	0.01848
								19.2632	0.01841
								19.2798	0.01712
								19.2964	0.01668
								19.313	0.01727
								19.3295	0.01747
								19.3461	0.01706
								19.3627	0.0178
								19.3793	0.017
								19.3958	0.01693
								19.4124	0.01726
								19.429	0.01785
								19.4456	0.01653
								19.4622	0.01648
								19.4788	0.01636
								19.4953	0.01637
								19.5119	0.01621
								19.5285	0.01568
								19.5451	0.01538
								19.5617	0.01551
								19.5782	0.01555
								19.5948	0.015
								19.6114	0.01538
								19.628	0.01433
								19.6445	0.01417
								19.6611	0.01298
								19.6777	0.01368
								19.6943	0.01367
								19.7109	0.01463
								19.7275	0.01486
								19.744	0.01545
								19.7606	0.01545
								19.7772	0.01526
								19.7938	0.01589
								19.8104	0.01663
								19.8269	0.01643
								19.8435	0.01591
								19.8601	0.01793
								19.8767	0.01831
								19.8933	0.01875
								19.9098	0.02071
								19.9264	0.02412
								19.943	0.03262
								19.9596	0.0391
								19.9762	0.0439
								19.9928	0.04961
								20.0093	0.05533
								20.0259	0.06118
								20.0425	0.06728
								20.0591	0.07473
								20.0756	0.08223
								20.0922	0.09159
								20.1088	0.09974
								20.1254	0.10863
								20.142	0.1194
								20.1586	0.1345
								20.1751	0.14687
								20.1917	0.16346
								20.2083	0.18121
								20.2249	0.19961
								20.2415	0.22254
								20.258	0.24853
								20.2746	0.28326
								20.2912	0.31787
								20.3078	0.35548
								20.3243	0.39082
								20.3409	0.43822
								20.3575	0.48409
								20.3741	0.53608
								20.3907	0.6002
								20.4073	0.6636
								20.4239	0.73064
								20.4404	0.80216
								20.457	0.89314
								20.4736	0.98533
								20.4902	1.08593
								20.5067	1.20152
								20.5233	1.31437
								20.5399	1.43785
								20.5565	1.57267
								20.5731	1.73357
								20.5896	1.87831
								20.6062	2.05449
								20.6228	2.22441
								20.6394	2.42041
								20.656	2.61711
								20.6726	2.84038
								20.6891	3.06363
								20.7057	3.31533
								20.7223	3.56882
								20.7389	3.81971
								20.7554	4.13037
								20.772	4.44021
								20.7886	4.76308
								20.8052	5.07963
								20.8218	5.43519
								20.8383	5.80863
								20.8549	6.18187
								20.8715	6.59243
								20.8881	7.01704
								20.9047	7.46676
								20.9213	7.91034
								20.9378	8.4155
								20.9544	8.91549
								20.971	9.44904
								20.9876	9.96677
								21.0042	10.5255
								21.0207	11.0683
								21.0373	11.632
								21.0539	12.233
								21.0705	12.8717
								21.087	13.4787
								21.1036	14.1059
								21.1202	14.764
								21.1368	15.4392
								21.1534	16.126
								21.17	16.7831
								21.1865	17.5183
								21.2031	18.2187
								21.2197	18.9279
								21.2363	19.6627
								21.2529	20.4608
								21.2694	21.2304
								21.286	21.9942
								21.3026	22.7916
								21.3192	23.5679
								21.3357	24.3777
								21.3523	25.2175
								21.3689	26.0624
								21.3855	26.8843
								21.4021	27.7353
								21.4186	28.5148
								21.4352	29.4075
								21.4518	30.2921
								21.4684	31.2023
								21.485	32.0742
								21.5016	32.9539
								21.5181	33.8322
								21.5347	34.7135
								21.5513	35.6129
								21.5679	36.516
								21.5845	37.4015
								21.601	38.2689
								21.6176	39.1932
								21.6342	40.1042
								21.6508	41.034
								21.6673	41.9523
								21.6839	42.9222
								21.7005	43.899
								21.7171	44.876
								21.7337	45.8206
								21.7503	46.8648
								21.7668	47.7899
								21.7834	48.7423
								21.8	49.7433
								21.8166	50.7299
								21.8332	51.7674
								21.8497	52.8004
								21.8663	53.8782
								21.8829	54.92
								21.8995	55.9161
								21.916	56.9531
								21.9326	58.0514
								21.9492	59.066
								21.9658	60.1067
								21.9824	61.0714
								21.999	62.2054
								22.0155	63.2601
								22.0321	64.3556
								22.0487	65.508
								22.0653	66.6064
								22.0819	67.6655
								22.0984	68.7692
								22.115	69.8738
								22.1316	70.9634
								22.1482	72.1239
								22.1648	73.209
								22.1813	74.2978
								22.1979	75.4419
								22.2145	76.5624
								22.2311	77.674
								22.2477	78.9507
								22.2643	80.1205
								22.2808	81.2655
								22.2974	82.4364
								22.314	83.6342
								22.3306	84.8135
								22.3471	86.0457
								22.3637	87.2692
								22.3803	88.3742
								22.3969	89.6074
								22.4135	90.7796
								22.4301	92.0691
								22.4466	93.2775
								22.4632	94.593
								22.4798	95.7638
								22.4964	97.0337
								22.513	98.3417
								22.5295	99.5628
								22.5461	100.897
								22.5627	102.15
								22.5793	103.354
								22.5958	104.628
								22.6124	105.956
								22.629	107.267
								22.6456	108.572
								22.6622	109.873
								22.6788	111.21
								22.6954	112.444
								22.7119	113.779
								22.7285	115.061
								22.7451	116.326
								22.7617	117.647
								22.7782	118.857
								22.7948	120.323
								22.8114	121.599
								22.828	122.981
								22.8446	124.25
								22.8611	125.58
								22.8777	126.854
								22.8943	128.171
								22.9109	129.56
								22.9275	130.903
								22.9441	132.219
								22.9606	133.488
								22.9772	134.88
								22.9938	136.18
								23.0104	137.542
								23.0269	138.896
								23.0435	140.25
								23.0601	141.655
								23.0767	143.015
								23.0933	144.411
								23.1098	145.833
								23.1264	147.164
								23.143	148.471
								23.1596	149.882
								23.1761	151.145
								23.1928	152.507
								23.2093	153.962
								23.2259	155.307
								23.2425	156.648
								23.2591	157.887
								23.2757	159.297
								23.2922	160.704
								23.3088	162.025
								23.3254	163.38
								23.342	164.716
								23.3585	166.083
								23.3751	167.396
								23.3917	168.836
								23.4083	170.282
								23.4249	171.717
								23.4414	173.136
								23.458	174.516
								23.4746	175.885
								23.4912	177.385
								23.5078	178.901
								23.5244	180.319
								23.5409	181.651
								23.5575	183.095
								23.5741	184.538
								23.5907	185.98
								23.6072	187.362
								23.6238	188.974
								23.6404	190.277
								23.657	191.779
								23.6736	193.191
								23.6901	194.744
								23.7067	196.247
								23.7233	197.601
								23.7399	199.106
								23.7565	200.575
								23.7731	202.008
								23.7896	203.486
								23.8062	205.091
								23.8228	206.549
								23.8394	207.895
								23.856	209.429
								23.8725	210.89
								23.8891	212.414
								23.9057	213.946
								23.9223	215.372
								23.9388	216.823
								23.9554	218.212
								23.972	219.827
								23.9886	221.3
								24.0052	222.807
								24.0218	224.322
								24.0383	225.836
								24.0549	227.244
								24.0715	228.688
								24.0881	230.237
								24.1047	231.663
								24.1212	233.072
								24.1378	234.454
								24.1544	235.906
								24.171	237.341
								24.1876	238.804
								24.2041	240.429
								24.2207	241.911
								24.2373	243.298
								24.2539	245.066
								24.2705	246.633
								24.287	248.034
								24.3036	249.383
								24.3202	250.898
								24.3368	252.41
								24.3534	253.803
								24.3699	255.384
								24.3865	256.967
								24.4031	258.548
								24.4197	259.927
								24.4363	261.447
								24.4529	262.991
								24.4694	264.458
								24.486	265.959
								24.5026	267.365
								24.5192	268.956
								24.5358	270.301
								24.5523	271.829
								24.5689	273.359
								24.5855	274.7
								24.6021	276.278
								24.6186	277.746
								24.6352	279.202
								24.6518	280.721
								24.6684	282.245
								24.685	283.678
								24.7016	285.065
								24.7181	286.519
								24.7347	287.86
								24.7513	289.419
								24.7679	291.192
								24.7845	292.595
								24.801	294.171
								24.8176	295.64
								24.8342	297.109
								24.8508	298.665
								24.8673	300.105
								24.8839	301.743
								24.9005	303.178
								24.9171	304.688
								24.9337	306.125
								24.9503	307.761
								24.9668	309.338
								24.9834	310.807
								25	312.486
								25.0166	313.967
								25.0332	315.395
								25.0497	317.013
								25.0663	318.622
								25.0829	320.094
								25.0995	321.437
								25.1161	323.059
								25.1326	324.486
								25.1492	326.101
								25.1658	327.761
								25.1824	329.32
								25.1989	330.695
								25.2156	332.245
								25.2321	333.747
								25.2487	335.355
								25.2653	336.904
								25.2819	338.403
								25.2984	339.755
								25.315	341.178
								25.3316	342.647
								25.3482	344.155
								25.3648	345.621
								25.3814	346.932
								25.3979	348.616
								25.4145	350.217
								25.4311	351.533
								25.4477	353.158
								25.4643	354.722
								25.4808	356.16
								25.4974	357.537
								25.514	359.047
								25.5306	360.471
								25.5471	361.847
								25.5637	363.504
								25.5803	364.933
								25.5969	366.403
								25.6135	367.845
								25.6301	369.343
								25.6467	371.049
								25.6632	372.451
								25.6798	374.111
								25.6964	375.495
								25.713	376.869
								25.7295	378.632
								25.7461	380.084
								25.7627	381.552
								25.7793	382.917
								25.7959	384.349
								25.8124	385.865
								25.829	387.356
								25.8456	389.06
								25.8622	390.402
								25.8788	391.943
								25.8954	393.478
								25.9119	394.87
								25.9285	396.324
								25.9451	397.936
								25.9617	399.447
								25.9782	400.809
								25.9948	402.332
								26.0114	403.814
								26.028	405.282
								26.0446	406.709
								26.0611	408.239
								26.0777	409.765
								26.0943	411.141
								26.1109	412.661
								26.1274	414.277
								26.1441	415.844
								26.1606	417.243
								26.1772	418.862
								26.1938	420.324
								26.2104	421.772
								26.227	423.531
								26.2435	425.094
								26.2601	426.459
								26.2767	428.02
								26.2933	429.469
								26.3098	430.906
								26.3264	432.505
								26.343	433.994
								26.3596	435.529
								26.3762	436.958
								26.3927	438.562
								26.4093	440.101
								26.4259	441.645
								26.4425	443.388
								26.4591	444.851
								26.4757	446.255
								26.4922	447.724
								26.5088	449.284
								26.5254	450.916
								26.542	452.259
								26.5585	453.835
								26.5751	455.295
								26.5917	456.675
								26.6083	458.347
								26.6249	460.053
								26.6414	461.43
								26.658	462.818
								26.6746	464.256
								26.6912	465.59
								26.7078	467.061
								26.7244	468.77
								26.7409	470.169
								26.7575	471.643
								26.7741	472.945
								26.7907	474.471
								26.8073	475.915
								26.8238	477.35
								26.8404	478.8
								26.857	480.132
								26.8736	481.464
								26.8901	483.16
								26.9067	484.618
								26.9233	486.145
								26.9399	487.592
								26.9565	488.996
								26.9731	490.44
								26.9896	491.762
								27.0062	493.441
								27.0228	494.951
								27.0394	496.239
								27.056	497.655
								27.0725	499.206
								27.0891	500.69
								27.1057	502.092
								27.1223	503.587
								27.1389	504.887
								27.1554	506.248
								27.172	507.933
								27.1886	509.444
								27.2052	510.825
								27.2218	512.293
								27.2383	513.656
								27.2549	514.877
								27.2715	516.257
								27.2881	517.801
								27.3047	519.312
								27.3212	520.792
								27.3378	522.384
								27.3544	523.646
								27.371	525.037
								27.3876	526.387
								27.4042	527.869
								27.4207	529.15
								27.4373	530.364
								27.4539	531.792
								27.4705	533.197
								27.4871	534.504
								27.5036	536.071
								27.5202	537.624
								27.5368	538.994
								27.5534	540.256
								27.5699	541.691
								27.5865	543.049
								27.6031	544.582
								27.6197	546.069
								27.6363	547.47
								27.6529	548.85
								27.6694	550.357
								27.686	551.789
								27.7026	553.263
								27.7192	554.513
								27.7358	556.034
								27.7523	557.268
								27.7689	558.653
								27.7855	560.021
								27.8021	561.34
								27.8186	562.632
								27.8352	563.897
								27.8518	565.428
								27.8684	566.693
								27.885	568.212
								27.9016	569.7
								27.9182	571.06
								27.9347	572.254
								27.9513	573.653
								27.9679	575.065
								27.9845	576.391
								28.001	577.564
								28.0176	578.828
								28.0342	580.091
								28.0508	581.557
								28.0674	583.006
								28.0839	584.435
								28.1005	585.7
								28.1171	587.02
								28.1337	588.48
								28.1502	589.657
								28.1669	590.98
								28.1834	592.422
								28.2	593.748
								28.2166	594.952
								28.2332	596.162
								28.2497	597.732
								28.2663	599.107
								28.2829	600.2
								28.2995	601.547
								28.3161	602.838
								28.3326	604.199
								28.3492	605.454
								28.3658	606.871
								28.3824	608.285
								28.3989	609.461
								28.4155	610.882
								28.4321	612.168
								28.4487	613.5
								28.4653	614.724
								28.4819	616.156
								28.4985	617.685
								28.515	618.643
								28.5316	620.114
								28.5482	621.425
								28.5648	622.848
								28.5813	624.171
								28.5979	625.399
								28.6145	626.622
								28.6311	627.878
								28.6477	629.422
								28.6642	630.712
								28.6808	632.082
								28.6974	633.331
								28.714	634.66
								28.7306	636.075
								28.7472	637.332
								28.7637	638.789
								28.7803	640.05
								28.7969	641.25
								28.8135	642.55
								28.83	643.698
								28.8466	645.137
								28.8632	646.387
								28.8798	647.757
								28.8964	649.033
								28.9129	650.232
								28.9295	651.715
								28.9461	652.765
								28.9627	654.135
								28.9793	655.59
								28.9959	656.929
								29.0124	658.073
								29.029	659.246
								29.0456	660.74
								29.0622	661.92
								29.0788	663.318
								29.0953	664.694
								29.1119	665.935
								29.1285	667.097
								29.1451	668.309
								29.1617	669.623
								29.1782	670.748
								29.1948	671.763
								29.2114	673.026
								29.228	674.244
								29.2446	675.48
								29.2611	676.871
								29.2777	678.072
								29.2943	679.172
								29.3109	680.218
								29.3275	681.897
								29.344	682.885
								29.3606	684.155
								29.3772	685.467
								29.3938	686.476
								29.4104	687.749
								29.427	688.731
								29.4435	690.283
								29.4601	691.408
								29.4767	692.494
								29.4933	693.717
								29.5098	694.904
								29.5264	696.265
								29.543	697.302
								29.5596	698.444
								29.5762	699.596
								29.5927	700.554
								29.6093	702.009
								29.6259	703.15
								29.6425	704.402
								29.6591	705.641
								29.6757	706.66
								29.6922	707.677
								29.7088	708.834
								29.7254	709.905
								29.742	710.973
								29.7586	711.892
								29.7751	713.202
								29.7917	714.174
								29.8083	715.206
								29.8249	716.549
								29.8414	717.665
								29.858	718.649
								29.8746	719.771
								29.8912	721.025
								29.9078	722.152
								29.9244	723.287
								29.9409	724.415
								29.9575	725.42
								29.9741	726.518
								29.9907	727.555
								30.0073	728.775
								30.0238	729.902
								30.0404	731.059
								30.057	732.231
								30.0736	733.191
								30.0901	734.06
								30.1067	735.428
								30.1233	736.373
								30.1399	737.368
								30.1565	738.49
								30.173	739.431
								30.1897	740.574
								30.2062	741.686
								30.2228	742.85
								30.2394	744.052
								30.256	744.859
								30.2725	746.27
								30.2891	747.232
								30.3057	748.29
								30.3223	749.491
								30.3389	750.535
								30.3554	751.562
								30.372	752.46
								30.3886	753.745
								30.4052	754.733
								30.4217	755.69
								30.4383	757.142
								30.4549	758.069
								30.4715	759.125
								30.4881	760.262
								30.5047	761.418
								30.5212	762.35
								30.5378	763.169
								30.5544	764.656
								30.571	765.642
								30.5876	766.515
								30.6041	767.878
								30.6207	768.929
								30.6373	769.972
								30.6539	770.97
								30.6704	772.271
								30.687	773.059
								30.7036	774.161
								30.7202	775.42
								30.7368	776.449
								30.7534	777.56
								30.77	778.327
								30.7865	779.603
								30.8031	780.863
								30.8197	781.941
								30.8363	783.095
								30.8528	784.124
								30.8694	784.819
								30.886	786.05
								30.9026	787.182
								30.9192	788.172
								30.9357	789.185
								30.9523	790.272
								30.9689	791.171
								30.9855	792.115
								31.0021	793.23
								31.0187	794.322
								31.0352	795.264
								31.0518	796.213
								31.0684	797.211
								31.085	798.219
								31.1015	799.247
								31.1181	800.321
								31.1347	801.104
								31.1513	801.979
								31.1679	803.221
								31.1844	804.034
								31.201	804.844
								31.2176	806.113
								31.2342	806.96
								31.2508	808.002
								31.2674	808.973
								31.2839	809.933
								31.3005	810.854
								31.3171	811.636
								31.3337	812.599
								31.3503	813.511
								31.3668	814.409
								31.3834	815.337
								31.4	816.444
								31.4166	817.26
								31.4332	817.889
								31.4498	818.992
								31.4663	819.911
								31.4829	820.708
								31.4995	821.843
								31.5161	822.521
								31.5326	823.51
								31.5492	824.486
								31.5658	825.292
								31.5824	826.368
								31.599	827.166
								31.6155	828.187
								31.6321	829.065
								31.6487	829.855
								31.6653	831.085
								31.6819	831.8
								31.6985	832.708
								31.715	833.647
								31.7316	834.628
								31.7482	835.428
								31.7648	836.525
								31.7813	837.379
								31.7979	838.372
								31.8145	839.08
								31.8311	840.169
								31.8477	841.063
								31.8642	841.988
								31.8808	843.052
								31.8974	843.908
								31.914	844.878
								31.9306	845.562
								31.9472	846.416
								31.9637	847.349
								31.9803	848.351
								31.9969	849.375
								32.0135	850.338
								32.0301	850.986
								32.0466	852.206
								32.0632	853.116
								32.0798	854.069
								32.0964	854.86
								32.1129	855.518
								32.1295	856.426
								32.1461	857.376
								32.1627	858.385
								32.1793	859.353
								32.1959	860.072
								32.2124	861.091
								32.229	861.991
								32.2456	862.737
								32.2622	864.006
								32.2788	864.846
								32.2953	865.704
								32.3119	866.582
								32.3285	867.55
								32.3451	868.389
								32.3616	869.379
								32.3782	870.36
								32.3948	871.011
								32.4114	871.799
								32.428	872.949
								32.4446	873.832
								32.4611	874.387
								32.4777	875.314
								32.4943	876.124
								32.5109	876.918
								32.5275	878.014
								32.544	878.833
								32.5606	879.945
								32.5772	880.808
								32.5938	881.755
								32.6104	882.655
								32.6269	883.362
								32.6435	884.373
								32.6601	885.297
								32.6767	885.929
								32.6933	886.884
								32.7099	887.668
								32.7264	888.459
								32.743	889.342
								32.7596	890.134
								32.7762	890.906
								32.7927	891.655
								32.8093	892.547
								32.8259	893.489
								32.8425	894.322
								32.8591	895.268
								32.8756	895.901
								32.8922	896.504
								32.9088	897.621
								32.9254	898.424
								32.942	899.101
								32.9586	900.035
								32.9751	900.827
								32.9917	901.469
								33.0083	902.148
								33.0249	903.099
								33.0414	903.888
								33.058	904.464
								33.0746	905.313
								33.0912	905.894
								33.1078	906.76
								33.1243	907.732
[truncated: 4,033 more rows]

## Sheet: Fig.2a,b
Raman shift	Intensity	Raman shift	Intensity	Raman shift	Intensity	Raman shift	Intensity	Raman shift	Intensity	Raman shift	Intensity
cm-1		cm-1		cm-1		cm-1		cm-1		cm-1
251.768	507.1	251.768	461.6	251.768	322.098	251.768	505.23	251.768	959.898	251.768	277.212
254.629	505.34	254.629	459.8	254.629	322.587	254.629	505.01	254.629	959.06	254.629	278.182
257.49	505.78	257.49	461.3	257.49	321.678	257.49	505.12	257.49	960.178	257.49	277.212
260.349	505.67	260.349	460.8	260.349	322.378	260.349	505.34	260.349	960.317	260.349	278.667
263.208	506.11	263.208	461.2	263.208	321.818	263.208	505.12	263.208	958.641	263.208	278.121
266.065	506	266.065	461.2	266.065	322.587	266.065	505.23	266.065	959.479	266.065	277.515
268.922	506.11	268.922	461.6	268.922	321.958	268.922	505.12	268.922	960.876	268.922	276.848
271.777	506.55	271.777	460.7	271.777	321.818	271.777	504.57	271.777	959.06	271.777	278.061
274.631	504.57	274.631	460.2	274.631	322.448	274.631	504.9	274.631	958.502	274.631	277.333
277.485	506.11	277.485	461.7	277.485	321.818	277.485	504.68	277.485	960.597	277.485	278.182
280.337	506.99	280.337	461.5	280.337	321.818	280.337	504.9	280.337	958.222	280.337	277.939
283.189	507.43	283.189	461.9	283.189	322.448	283.189	505.34	283.189	960.038	283.189	278.303
286.04	506.22	286.04	461.3	286.04	321.538	286.04	506.55	286.04	958.641	286.04	278.121
288.889	505.45	288.889	459.8	288.889	322.308	288.889	505.12	288.889	958.502	288.889	277.758
291.738	504.13	291.738	461.1	291.738	321.399	291.738	503.14	291.738	959.898	291.738	277.939
294.585	505.34	294.585	460.8	294.585	322.098	294.585	504.9	294.585	958.502	294.585	277.758
297.432	505.67	297.432	460.5	297.432	322.727	297.432	504.79	297.432	958.222	297.432	277.758
300.278	505.78	300.278	460.4	300.278	321.748	300.278	505.34	300.278	962.133	300.278	277.212
303.122	505.89	303.122	460.6	303.122	322.797	303.122	505.56	303.122	959.2	303.122	277.152
305.966	504.79	305.966	460.4	305.966	321.469	305.966	505.67	305.966	958.781	305.966	277.879
308.809	506.22	308.809	459.8	308.809	321.538	308.809	504.57	308.809	957.664	308.809	277.818
311.65	506	311.65	459.2	311.65	322.028	311.65	505.78	311.65	957.664	311.65	276.788
314.491	504.35	314.491	459.7	314.491	321.259	314.491	503.91	314.491	959.34	314.491	277.03
317.331	505.45	317.331	462.2	317.331	320.909	317.331	506	317.331	958.222	317.331	278
320.17	505.01	320.17	460	320.17	321.748	320.17	504.79	320.17	956.825	320.17	277.152
323.007	504.57	323.007	460.2	323.007	320.979	323.007	505.01	323.007	960.876	323.007	277.636
325.844	506.33	325.844	458.9	325.844	321.888	325.844	504.79	325.844	959.759	325.844	277.394
328.68	504.9	328.68	460.7	328.68	321.538	328.68	504.79	328.68	958.502	328.68	277.455
331.515	504.9	331.515	462.1	331.515	322.727	331.515	506	331.515	960.038	331.515	277.818
334.349	504.9	334.349	458.9	334.349	322.378	334.349	505.56	334.349	958.083	334.349	277.333
337.182	504.46	337.182	461.1	337.182	320.979	337.182	505.01	337.182	960.038	337.182	277.515
340.014	505.12	340.014	460.3	340.014	321.818	340.014	505.01	340.014	956.546	340.014	277.697
342.845	505.56	342.845	460.1	342.845	322.448	342.845	505.23	342.845	961.994	342.845	277.636
345.675	505.45	345.675	460.9	345.675	321.399	345.675	505.56	345.675	959.619	345.675	277.697
348.504	504.46	348.504	460.7	348.504	321.189	348.504	503.36	348.504	958.362	348.504	278.061
351.332	506	351.332	459.8	351.332	322.098	351.332	505.78	351.332	962.273	351.332	277.758
354.159	506	354.159	461.1	354.159	321.119	354.159	503.69	354.159	958.083	354.159	277.697
356.986	504.35	356.986	459.5	356.986	321.259	356.986	504.24	356.986	959.898	356.986	277.758
359.811	506.22	359.811	459.3	359.811	321.119	359.811	504.57	359.811	959.34	359.811	277.152
362.635	504.9	362.635	460.5	362.635	321.678	362.635	503.58	362.635	957.664	362.635	277.273
365.458	506.33	365.458	460.9	365.458	322.448	365.458	504.46	365.458	958.781	365.458	277.576
368.281	503.8	368.281	460.6	368.281	322.238	368.281	505.78	368.281	960.038	368.281	277.758
371.102	504.57	371.102	461.2	371.102	321.399	371.102	505.89	371.102	960.178	371.102	277.515
373.922	505.01	373.922	460.3	373.922	322.517	373.922	505.89	373.922	960.038	373.922	276.788
376.742	505.78	376.742	459.4	376.742	321.399	376.742	504.13	376.742	959.479	376.742	277.879
379.56	505.45	379.56	461.1	379.56	321.678	379.56	505.89	379.56	960.317	379.56	277.273
382.378	505.78	382.378	459.6	382.378	321.888	382.378	504.46	382.378	957.105	382.378	277.455
385.195	504.57	385.195	459	385.195	321.189	385.195	505.12	385.195	960.317	385.195	277.212
388.01	505.23	388.01	460	388.01	322.378	388.01	505.01	388.01	958.921	388.01	277.939
390.825	504.68	390.825	460.6	390.825	321.119	390.825	505.56	390.825	957.524	390.825	277.333
393.638	504.02	393.638	459.5	393.638	321.748	393.638	504.46	393.638	958.781	393.638	277.879
396.451	505.89	396.451	459.9	396.451	321.399	396.451	505.34	396.451	959.619	396.451	276.909
399.263	504.46	399.263	460.4	399.263	321.958	399.263	504.13	399.263	960.597	399.263	277.273
402.074	504.24	402.074	460.9	402.074	321.049	402.074	505.01	402.074	959.34	402.074	278.182
404.884	505.89	404.884	459.9	404.884	322.448	404.884	504.68	404.884	958.362	404.884	277.697
407.693	505.23	407.693	460.6	407.693	322.308	407.693	503.47	407.693	957.943	407.693	277.697
410.501	505.34	410.501	460.9	410.501	321.469	410.501	503.91	410.501	957.943	410.501	277.515
413.308	506.44	413.308	460.9	413.308	321.538	413.308	504.9	413.308	957.384	413.308	277.515
416.114	504.57	416.114	458.7	416.114	321.049	416.114	504.24	416.114	958.083	416.114	277.515
418.919	505.56	418.919	459.4	418.919	322.657	418.919	504.68	418.919	958.781	418.919	277.394
421.723	504.35	421.723	459.9	421.723	321.608	421.723	506.55	421.723	958.781	421.723	278.303
424.526	504.79	424.526	461.1	424.526	321.469	424.526	503.8	424.526	959.34	424.526	277.515
427.328	505.23	427.328	459.4	427.328	322.517	427.328	504.46	427.328	960.457	427.328	277.758
430.13	506.55	430.13	459.6	430.13	322.098	430.13	504.02	430.13	958.921	430.13	278.061
432.93	504.24	432.93	459.1	432.93	321.678	432.93	506.66	432.93	960.876	432.93	276.727
435.729	506.11	435.729	459.4	435.729	320.909	435.729	504.57	435.729	959.619	435.729	277.576
438.528	505.12	438.528	460.8	438.528	321.119	438.528	505.56	438.528	956.127	438.528	277.636
441.325	504.13	441.325	460.2	441.325	322.028	441.325	504.68	441.325	959.479	441.325	277.394
444.122	504.9	444.122	461	444.122	321.608	444.122	503.91	444.122	961.435	444.122	277.758
446.918	505.56	446.918	460.7	446.918	321.888	446.918	504.02	446.918	958.222	446.918	277.818
449.712	504.24	449.712	459.4	449.712	322.168	449.712	504.68	449.712	957.384	449.712	277.939
452.506	505.45	452.506	457.7	452.506	321.748	452.506	504.02	452.506	961.156	452.506	277.636
455.299	505.12	455.299	459.8	455.299	320.699	455.299	505.45	455.299	959.06	455.299	277.758
458.091	505.56	458.091	458.9	458.091	321.888	458.091	504.9	458.091	960.457	458.091	276.485
460.882	505.12	460.882	459.9	460.882	321.399	460.882	504.13	460.882	958.362	460.882	277.636
463.672	503.8	463.672	460.5	463.672	321.259	463.672	505.56	463.672	959.34	463.672	276.97
466.461	506	466.461	459.6	466.461	320.979	466.461	504.57	466.461	958.502	466.461	276.848
469.249	505.12	469.249	459	469.249	321.748	469.249	503.69	469.249	958.502	469.249	278
472.036	504.79	472.036	460.4	472.036	321.329	472.036	504.68	472.036	959.2	472.036	277.697
474.822	505.78	474.822	458.4	474.822	321.608	474.822	504.24	474.822	958.083	474.822	278.121
477.607	505.56	477.607	460.3	477.607	321.399	477.607	503.69	477.607	959.34	477.607	278.242
480.392	505.34	480.392	458.6	480.392	321.958	480.392	505.56	480.392	960.178	480.392	277.697
483.175	504.57	483.175	459.8	483.175	321.538	483.175	504.57	483.175	960.457	483.175	277.273
485.958	504.68	485.958	458.7	485.958	321.818	485.958	504.24	485.958	959.479	485.958	276.606
488.739	505.89	488.739	459.5	488.739	322.168	488.739	503.91	488.739	958.781	488.739	277.091
491.52	503.69	491.52	461.4	491.52	320.769	491.52	504.9	491.52	959.2	491.52	277.091
494.299	504.24	494.299	460.7	494.299	321.818	494.299	504.13	494.299	959.619	494.299	277.212
497.078	505.01	497.078	459.6	497.078	321.888	497.078	504.24	497.078	958.921	497.078	277.212
499.856	505.56	499.856	461.2	499.856	322.098	499.856	503.58	499.856	960.736	499.856	276.909
502.633	504.24	502.633	459.7	502.633	321.049	502.633	505.89	502.633	960.597	502.633	277.636
505.409	504.46	505.409	459.8	505.409	321.888	505.409	505.23	505.409	958.083	505.409	278
508.184	505.12	508.184	460	508.184	321.818	508.184	504.57	508.184	958.222	508.184	277.939
510.958	506.44	510.958	460	510.958	321.748	510.958	505.78	510.958	957.244	510.958	277.818
513.731	502.92	513.731	459.3	513.731	321.329	513.731	503.69	513.731	958.641	513.731	277.758
516.503	505.34	516.503	459.1	516.503	321.119	516.503	503.36	516.503	958.921	516.503	276.909
519.274	504.57	519.274	458.3	519.274	320.909	519.274	504.9	519.274	958.502	519.274	277.03
522.045	503.58	522.045	459.4	522.045	321.958	522.045	502.04	522.045	958.781	522.045	277.879
524.814	503.14	524.814	459.5	524.814	320.979	524.814	504.13	524.814	958.502	524.814	277.879
527.583	504.02	527.583	460.3	527.583	320.839	527.583	503.8	527.583	959.898	527.583	277.455
530.35	505.89	530.35	459.3	530.35	321.678	530.35	504.02	530.35	958.641	530.35	277.636
533.117	503.47	533.117	459.7	533.117	321.189	533.117	503.47	533.117	958.502	533.117	277.758
535.883	503.91	535.883	459.9	535.883	321.049	535.883	503.03	535.883	959.06	535.883	277.576
538.648	504.13	538.648	457.9	538.648	321.259	538.648	504.24	538.648	959.34	538.648	277.818
541.411	505.23	541.411	459.8	541.411	320.909	541.411	504.68	541.411	959.2	541.411	277.152
544.174	504.57	544.174	460.6	544.174	320.49	544.174	504.9	544.174	958.083	544.174	277.333
546.936	503.8	546.936	459.2	546.936	320.909	546.936	503.8	546.936	958.502	546.936	277.455
549.698	504.9	549.698	459.5	549.698	320.839	549.698	503.47	549.698	959.898	549.698	277.394
552.458	504.9	552.458	458.1	552.458	320.839	552.458	504.46	552.458	960.457	552.458	277.939
555.217	503.36	555.217	459.5	555.217	321.748	555.217	503.8	555.217	956.825	555.217	276.364
557.975	503.91	557.975	460.8	557.975	321.049	557.975	504.13	557.975	959.619	557.975	277.697
560.733	505.23	560.733	458.7	560.733	321.189	560.733	503.25	560.733	959.759	560.733	278.485
563.489	503.91	563.489	459.4	563.489	320.699	563.489	504.02	563.489	958.222	563.489	277.273
566.245	506.22	566.245	459.7	566.245	321.608	566.245	504.24	566.245	959.2	566.245	277.212
569	504.13	569	460.3	569	320.769	569	505.01	569	958.222	569	277.03
571.753	504.79	571.753	460.5	571.753	321.608	571.753	505.56	571.753	959.479	571.753	277.636
574.506	504.24	574.506	459.8	574.506	321.818	574.506	503.47	574.506	958.781	574.506	277.394
577.258	505.23	577.258	459	577.258	320.909	577.258	505.12	577.258	960.178	577.258	277.758
580.009	504.9	580.009	458.6	580.009	321.049	580.009	505.01	580.009	958.222	580.009	278.182
582.759	503.58	582.759	459	582.759	320.909	582.759	504.68	582.759	958.781	582.759	278.424
585.508	505.12	585.508	460	585.508	321.888	585.508	504.13	585.508	960.038	585.508	277.394
588.257	503.8	588.257	460.4	588.257	321.329	588.257	504.02	588.257	958.921	588.257	277.818
591.004	505.89	591.004	458.8	591.004	322.238	591.004	504.35	591.004	959.759	591.004	278
593.75	504.24	593.75	459.2	593.75	321.189	593.75	504.46	593.75	959.898	593.75	277.091
596.496	505.01	596.496	458	596.496	321.189	596.496	504.13	596.496	956.965	596.496	277.333
599.241	504.02	599.241	460.5	599.241	320.839	599.241	505.12	599.241	957.803	599.241	277.333
601.984	505.56	601.984	460.1	601.984	320.909	601.984	505.23	601.984	960.038	601.984	276.97
604.727	503.8	604.727	460	604.727	321.049	604.727	504.46	604.727	958.921	604.727	277.697
607.469	504.79	607.469	459	607.469	321.818	607.469	503.58	607.469	960.038	607.469	277.212
610.21	504.13	610.21	459.4	610.21	320.839	610.21	504.68	610.21	959.898	610.21	277.455
612.95	504.79	612.95	459.8	612.95	321.329	612.95	505.78	612.95	958.641	612.95	277.152
615.689	504.24	615.689	457.6	615.689	321.399	615.689	505.56	615.689	959.479	615.689	277.212
618.428	504.9	618.428	458.8	618.428	320.49	618.428	504.79	618.428	958.362	618.428	277.152
621.165	504.24	621.165	459.9	621.165	321.678	621.165	505.23	621.165	959.619	621.165	277.212
623.901	504.57	623.901	458.8	623.901	321.469	623.901	505.78	623.901	955.568	623.901	278
626.637	504.24	626.637	458.7	626.637	321.818	626.637	504.57	626.637	959.2	626.637	278.121
629.372	504.35	629.372	458.5	629.372	320.21	629.372	503.36	629.372	957.384	629.372	277.515
632.105	504.24	632.105	459	632.105	321.119	632.105	503.69	632.105	960.178	632.105	277.333
634.838	505.56	634.838	458.7	634.838	321.678	634.838	504.57	634.838	958.362	634.838	278.061
637.57	504.35	637.57	458.6	637.57	320.769	637.57	505.01	637.57	960.178	637.57	277.03
640.301	503.47	640.301	460.2	640.301	320.28	640.301	505.23	640.301	957.384	640.301	277.636
643.031	504.79	643.031	459.9	643.031	321.538	643.031	505.56	643.031	959.2	643.031	277.636
645.76	505.34	645.76	459	645.76	321.469	645.76	504.24	645.76	958.781	645.76	276.97
648.489	502.81	648.489	461	648.489	321.538	648.489	504.02	648.489	960.876	648.489	277.273
651.216	504.13	651.216	459.8	651.216	320.769	651.216	505.56	651.216	959.619	651.216	277.576
653.943	502.81	653.943	458.8	653.943	321.888	653.943	504.13	653.943	956.686	653.943	276.545
656.668	503.91	656.668	459.8	656.668	322.168	656.668	504.57	656.668	960.876	656.668	278.303
659.393	504.9	659.393	460.5	659.393	321.329	659.393	504.02	659.393	958.362	659.393	277.818
662.117	504.79	662.117	458.3	662.117	321.608	662.117	504.24	662.117	959.34	662.117	277.818
664.84	504.9	664.84	459.9	664.84	322.587	664.84	504.46	664.84	959.34	664.84	277.636
667.562	505.89	667.562	459.2	667.562	321.189	667.562	503.25	667.562	958.222	667.562	276.848
670.283	505.23	670.283	458.9	670.283	321.958	670.283	504.35	670.283	958.781	670.283	277.394
673.003	505.56	673.003	458.9	673.003	320.559	673.003	505.89	673.003	958.222	673.003	276.848
675.722	504.9	675.722	460.4	675.722	319.93	675.722	505.23	675.722	960.597	675.722	277.333
678.441	504.24	678.441	459.4	678.441	321.538	678.441	504.9	678.441	958.222	678.441	277.273
681.158	504.24	681.158	460	681.158	322.168	681.158	503.03	681.158	957.524	681.158	277.939
683.875	503.91	683.875	459.7	683.875	321.818	683.875	504.24	683.875	960.178	683.875	277.576
686.591	504.9	686.591	458.7	686.591	321.888	686.591	504.57	686.591	960.038	686.591	277.212
689.306	505.12	689.306	459.5	689.306	321.608	689.306	504.02	689.306	961.016	689.306	277.576
692.02	504.79	692.02	458.6	692.02	321.678	692.02	506	692.02	958.921	692.02	276.545
694.733	504.9	694.733	457.8	694.733	321.049	694.733	504.13	694.733	957.803	694.733	276.606
697.445	504.02	697.445	459	697.445	321.119	697.445	505.34	697.445	958.921	697.445	277.03
700.156	505.01	700.156	458.9	700.156	321.888	700.156	504.79	700.156	960.038	700.156	277.576
702.867	505.01	702.867	457.4	702.867	322.587	702.867	504.35	702.867	958.921	702.867	277.091
705.576	505.23	705.576	460.6	705.576	320.979	705.576	504.35	705.576	958.222	705.576	277.212
708.285	504.9	708.285	458.6	708.285	321.189	708.285	504.79	708.285	960.038	708.285	278.121
710.993	504.35	710.993	459.4	710.993	321.119	710.993	503.91	710.993	958.083	710.993	277.879
713.7	504.46	713.7	459.5	713.7	321.329	713.7	502.81	713.7	958.502	713.7	276.848
716.405	505.89	716.405	459.8	716.405	320.42	716.405	504.35	716.405	959.06	716.405	277.697
719.111	504.24	719.111	459.4	719.111	321.119	719.111	504.13	719.111	959.759	719.111	278.182
721.815	506.11	721.815	460.3	721.815	321.608	721.815	504.46	721.815	958.781	721.815	277.333
724.518	506.11	724.518	460.7	724.518	321.818	724.518	504.24	724.518	959.34	724.518	277.515
727.221	503.36	727.221	459.9	727.221	321.329	727.221	505.23	727.221	958.502	727.221	277.333
729.922	504.57	729.922	460.7	729.922	322.028	729.922	503.91	729.922	958.222	729.922	277.273
732.623	503.14	732.623	459.4	732.623	321.119	732.623	506.44	732.623	959.619	732.623	277.091
735.323	503.58	735.323	458.1	735.323	320.699	735.323	503.25	735.323	960.038	735.323	277.515
738.021	504.02	738.021	459.8	738.021	320.559	738.021	504.46	738.021	958.222	738.021	277.394
740.719	505.34	740.719	459.2	740.719	321.888	740.719	504.24	740.719	958.781	740.719	277.394
743.417	504.46	743.417	459.9	743.417	320.699	743.417	504.79	743.417	959.2	743.417	276.97
746.113	505.12	746.113	458.6	746.113	321.119	746.113	504.9	746.113	958.641	746.113	277.091
748.808	505.23	748.808	460.4	748.808	321.399	748.808	505.12	748.808	960.038	748.808	276.97
751.503	505.89	751.503	460.5	751.503	320.839	751.503	504.24	751.503	959.759	751.503	277.515
754.196	504.79	754.196	460.5	754.196	322.238	754.196	504.79	754.196	958.921	754.196	277.333
756.889	504.02	756.889	458.3	756.889	320.839	756.889	503.91	756.889	958.083	756.889	277.091
759.581	504.79	759.581	459.6	759.581	321.189	759.581	503.47	759.581	961.295	759.581	277.515
762.272	503.91	762.272	459.7	762.272	320.559	762.272	504.79	762.272	959.2	762.272	277.091
764.962	504.24	764.962	460.4	764.962	321.469	764.962	503.69	764.962	960.038	764.962	277.333
767.651	502.92	767.651	459.1	767.651	321.748	767.651	504.02	767.651	958.502	767.651	277.758
770.34	504.68	770.34	460.6	770.34	321.259	770.34	505.67	770.34	956.825	770.34	277.03
773.027	504.46	773.027	459.8	773.027	321.818	773.027	504.9	773.027	958.781	773.027	277.394
775.714	505.56	775.714	458.3	775.714	320.909	775.714	503.25	775.714	958.502	775.714	276.848
778.399	504.68	778.399	457.7	778.399	320.559	778.399	503.69	778.399	960.038	778.399	278
781.084	503.91	781.084	461	781.084	321.119	781.084	504.35	781.084	959.2	781.084	277.455
783.768	504.79	783.768	460.3	783.768	321.818	783.768	504.57	783.768	960.178	783.768	277.394
786.451	505.01	786.451	459.7	786.451	321.538	786.451	504.68	786.451	958.781	786.451	277.697
789.134	505.56	789.134	458.7	789.134	321.259	789.134	505.01	789.134	959.2	789.134	276.667
791.815	505.34	791.815	459.6	791.815	321.049	791.815	504.46	791.815	960.038	791.815	277.576
794.495	504.57	794.495	459	794.495	321.538	794.495	505.34	794.495	958.362	794.495	278
797.175	504.35	797.175	461.1	797.175	321.538	797.175	504.57	797.175	958.362	797.175	277.333
799.854	504.57	799.854	458.8	799.854	322.448	799.854	504.13	799.854	961.714	799.854	277.212
802.532	505.34	802.532	459.9	802.532	321.888	802.532	504.46	802.532	958.921	802.532	277.879
805.209	503.69	805.209	460	805.209	321.608	805.209	504.68	805.209	961.016	805.209	278
807.885	506.33	807.885	460	807.885	321.399	807.885	504.9	807.885	955.848	807.885	277.03
810.56	504.24	810.56	459.7	810.56	321.119	810.56	504.46	810.56	958.641	810.56	277.212
813.235	506.55	813.235	458.4	813.235	322.098	813.235	503.58	813.235	959.06	813.235	277.879
815.908	505.34	815.908	459.6	815.908	320.979	815.908	504.57	815.908	960.038	815.908	277.818
818.581	505.23	818.581	458.9	818.581	320.699	818.581	504.02	818.581	959.898	818.581	277.636
821.253	505.12	821.253	458.4	821.253	321.958	821.253	504.79	821.253	958.222	821.253	277.818
823.923	504.46	823.923	459.9	823.923	321.119	823.923	505.45	823.923	958.502	823.923	277.879
826.594	505.45	826.594	461.3	826.594	320.909	826.594	505.34	826.594	959.479	826.594	277.758
829.263	505.12	829.263	460.3	829.263	321.329	829.263	504.68	829.263	959.898	829.263	277.818
831.931	504.57	831.931	459.6	831.931	321.329	831.931	505.01	831.931	959.759	831.931	277.394
834.599	504.9	834.599	458	834.599	321.538	834.599	503.14	834.599	960.457	834.599	277.758
837.265	504.24	837.265	460.6	837.265	321.888	837.265	502.92	837.265	959.06	837.265	277.515
839.931	504.46	839.931	460.3	839.931	321.678	839.931	503.91	839.931	960.457	839.931	277.515
842.596	506.88	842.596	460.2	842.596	321.329	842.596	504.24	842.596	960.038	842.596	277.758
845.26	505.01	845.26	460.9	845.26	321.469	845.26	504.46	845.26	960.317	845.26	276.97
847.923	505.56	847.923	460.2	847.923	322.308	847.923	504.46	847.923	958.502	847.923	278
850.585	504.57	850.585	459.3	850.585	321.958	850.585	504.46	850.585	957.803	850.585	277.697
853.247	505.01	853.247	459.6	853.247	321.399	853.247	504.35	853.247	959.619	853.247	276.848
855.907	504.68	855.907	459.8	855.907	321.399	855.907	504.9	855.907	959.479	855.907	277.394
858.567	505.23	858.567	460.4	858.567	321.678	858.567	504.57	858.567	960.038	858.567	277.455
861.226	505.12	861.226	459.6	861.226	321.399	861.226	505.23	861.226	959.34	861.226	277.333
863.884	505.12	863.884	461.2	863.884	321.678	863.884	504.46	863.884	958.502	863.884	277.394
866.541	505.12	866.541	458.5	866.541	322.517	866.541	505.12	866.541	959.619	866.541	276.848
869.197	504.02	869.197	459	869.197	321.748	869.197	506	869.197	960.317	869.197	277.879
871.853	505.78	871.853	458.3	871.853	322.028	871.853	505.23	871.853	956.546	871.853	277.091
874.507	505.01	874.507	459.1	874.507	321.608	874.507	504.79	874.507	960.457	874.507	276.545
877.161	503.69	877.161	459.5	877.161	322.238	877.161	505.12	877.161	959.898	877.161	276.97
879.814	505.23	879.814	459.9	879.814	321.119	879.814	505.23	879.814	959.34	879.814	276.727
882.466	505.23	882.466	460	882.466	321.888	882.466	505.78	882.466	956.686	882.466	277.939
885.117	504.35	885.117	458.2	885.117	322.028	885.117	506	885.117	958.921	885.117	278.242
887.768	504.35	887.768	459.8	887.768	322.098	887.768	504.57	887.768	960.876	887.768	277.455
890.417	505.45	890.417	460.3	890.417	321.329	890.417	505.01	890.417	957.244	890.417	277.333
893.066	505.34	893.066	460.1	893.066	321.119	893.066	503.69	893.066	959.898	893.066	277.333
895.713	505.56	895.713	459.4	895.713	322.308	895.713	505.23	895.713	958.083	895.713	276.909
898.36	504.9	898.36	459.9	898.36	321.888	898.36	504.57	898.36	960.178	898.36	276.909
901.006	504.79	901.006	459.6	901.006	320.14	901.006	506.33	901.006	958.781	901.006	278
903.652	504.57	903.652	459.6	903.652	320.839	903.652	503.8	903.652	959.479	903.652	277.455
906.296	504.9	906.296	459.6	906.296	320.909	906.296	505.23	906.296	960.317	906.296	277.879
908.939	505.01	908.939	459.4	908.939	321.678	908.939	504.68	908.939	959.759	908.939	276.848
911.582	504.46	911.582	459.2	911.582	321.748	911.582	504.68	911.582	960.038	911.582	277.091
914.224	503.58	914.224	458.6	914.224	321.329	914.224	505.23	914.224	959.479	914.224	277.333
916.865	505.01	916.865	460	916.865	320.699	916.865	504.24	916.865	959.479	916.865	277.515
919.505	504.57	919.505	460.3	919.505	321.259	919.505	505.78	919.505	958.362	919.505	277.515
922.144	504.13	922.144	460	922.144	320.42	922.144	504.46	922.144	956.965	922.144	277.818
924.783	505.34	924.783	459.7	924.783	321.399	924.783	505.01	924.783	958.222	924.783	277.758
927.42	505.56	927.42	459.6	927.42	321.608	927.42	504.13	927.42	958.921	927.42	277.576
930.057	504.79	930.057	460.6	930.057	322.168	930.057	506	930.057	959.619	930.057	277.515
932.693	505.01	932.693	459.5	932.693	321.818	932.693	506	932.693	959.06	932.693	277.212
935.328	506.55	935.328	458.8	935.328	322.028	935.328	505.01	935.328	959.06	935.328	277.576
937.962	505.56	937.962	459.7	937.962	320.909	937.962	503.91	937.962	956.965	937.962	278
940.595	503.91	940.595	459.5	940.595	321.888	940.595	504.02	940.595	958.641	940.595	277.091
943.228	504.9	943.228	458.9	943.228	321.469	943.228	505.56	943.228	959.619	943.228	277.03
945.859	504.9	945.859	459.1	945.859	321.958	945.859	505.89	945.859	958.641	945.859	277.636
948.49	505.12	948.49	459.6	948.49	320.559	948.49	504.9	948.49	958.083	948.49	277.455
951.12	505.23	951.12	459.4	951.12	320.979	951.12	504.35	951.12	959.34	951.12	277.212
953.749	505.23	953.749	459.8	953.749	321.958	953.749	504.57	953.749	958.781	953.749	277.879
956.378	503.58	956.378	459.1	956.378	321.608	956.378	506	956.378	958.083	956.378	277.515
959.005	504.79	959.005	458.9	959.005	321.748	959.005	505.23	959.005	958.781	959.005	278.424
961.632	505.45	961.632	459.6	961.632	321.748	961.632	506	961.632	959.619	961.632	277.758
964.257	506.88	964.257	459.2	964.257	322.028	964.257	505.89	964.257	959.34	964.257	277.879
966.882	504.02	966.882	460.5	966.882	321.189	966.882	503.8	966.882	958.921	966.882	277.333
969.506	506.33	969.506	461.6	969.506	321.748	969.506	505.23	969.506	958.362	969.506	277.576
972.13	504.46	972.13	459.6	972.13	321.888	972.13	503.25	972.13	959.619	972.13	277.455
974.752	505.01	974.752	460.3	974.752	321.049	974.752	505.67	974.752	958.921	974.752	277.515
977.374	504.9	977.374	459.2	977.374	321.818	977.374	504.79	977.374	959.06	977.374	277.394
979.994	505.56	979.994	460.2	979.994	321.469	979.994	506.44	979.994	959.34	979.994	278.242
982.614	504.35	982.614	459.8	982.614	321.818	982.614	505.34	982.614	959.898	982.614	276.788
985.233	503.47	985.233	460.5	985.233	322.587	985.233	505.12	985.233	958.502	985.233	277.697
987.852	505.78	987.852	458.5	987.852	321.329	987.852	505.23	987.852	959.619	987.852	277.212
990.469	505.23	990.469	460.9	990.469	321.469	990.469	505.34	990.469	958.781	990.469	277.636
993.086	504.57	993.086	458.5	993.086	322.098	993.086	505.34	993.086	959.2	993.086	277.697
995.701	504.9	995.701	460.1	995.701	321.958	995.701	505.01	995.701	960.457	995.701	277.515
998.316	504.35	998.316	459.3	998.316	320.35	998.316	504.24	998.316	959.619	998.316	278.364
1000.93	505.34	1000.93	459.6	1000.93	321.678	1000.93	505.67	1000.93	958.921	1000.93	276.909
1003.54	505.45	1003.54	460.8	1003.54	322.098	1003.54	505.12	1003.54	960.736	1003.54	278.121
1006.16	506.99	1006.16	459.4	1006.16	321.748	1006.16	504.79	1006.16	960.457	1006.16	277.636
1008.77	506	1008.77	461.5	1008.77	321.888	1008.77	504.13	1008.77	958.083	1008.77	277.879
1011.38	505.23	1011.38	461.3	1011.38	321.329	1011.38	506.44	1011.38	959.898	1011.38	277.939
1013.99	504.02	1013.99	460.5	1013.99	322.378	1013.99	506.33	1013.99	958.921	1013.99	277.152
1016.6	505.45	1016.6	460.8	1016.6	322.168	1016.6	506.11	1016.6	958.083	1016.6	276.97
1019.21	505.01	1019.21	460.1	1019.21	321.399	1019.21	505.89	1019.21	959.2	1019.21	277.636
1021.81	506.44	1021.81	459.6	1021.81	322.168	1021.81	505.78	1021.81	956.965	1021.81	277.818
1024.42	505.12	1024.42	460.8	1024.42	322.238	1024.42	506.22	1024.42	959.2	1024.42	277.273
1027.03	505.89	1027.03	460.2	1027.03	322.727	1027.03	506.66	1027.03	959.479	1027.03	277.576
1029.63	504.68	1029.63	459.8	1029.63	322.028	1029.63	505.34	1029.63	961.016	1029.63	277.758
1032.23	505.34	1032.23	460.4	1032.23	322.028	1032.23	504.68	1032.23	959.06	1032.23	278.182
1034.84	505.78	1034.84	461.8	1034.84	322.098	1034.84	504.9	1034.84	959.34	1034.84	277.758
1037.44	506.11	1037.44	459.4	1037.44	322.517	1037.44	506.77	1037.44	958.222	1037.44	277.576
1040.04	505.34	1040.04	461.1	1040.04	321.678	1040.04	506.22	1040.04	960.178	1040.04	277.515
1042.64	506	1042.64	460	1042.64	321.888	1042.64	505.78	1042.64	960.736	1042.64	278.364
1045.24	506.55	1045.24	461.6	1045.24	322.098	1045.24	505.56	1045.24	962.552	1045.24	278.121
1047.84	505.56	1047.84	461	1047.84	323.497	1047.84	506.11	1047.84	961.575	1047.84	277.333
1050.44	505.78	1050.44	460.2	1050.44	322.378	1050.44	505.67	1050.44	960.038	1050.44	278.182
1053.04	506.55	1053.04	463.1	1053.04	322.657	1053.04	506.22	1053.04	960.876	1053.04	277.758
1055.63	505.89	1055.63	461.5	1055.63	322.028	1055.63	506	1055.63	962.552	1055.63	278.242
1058.23	506.55	1058.23	461.6	1058.23	321.818	1058.23	507.1	1058.23	958.502	1058.23	278
1060.82	505.12	1060.82	461.4	1060.82	321.888	1060.82	507.32	1060.82	961.714	1060.82	278
1063.42	507.21	1063.42	462.3	1063.42	322.587	1063.42	506.11	1063.42	960.457	1063.42	277.455
1066.01	505.67	1066.01	461.5	1066.01	322.098	1066.01	506	1066.01	958.781	1066.01	277.758
1068.6	505.56	1068.6	461.5	1068.6	322.238	1068.6	506.11	1068.6	960.038	1068.6	278.364
1071.2	505.78	1071.2	461.7	1071.2	322.378	1071.2	506.22	1071.2	962.413	1071.2	277.636
1073.79	505.78	1073.79	462.4	1073.79	321.748	1073.79	505.34	1073.79	960.038	1073.79	278.364
1076.38	506.11	1076.38	461.5	1076.38	322.657	1076.38	507.1	1076.38	960.178	1076.38	278.121
1078.97	506.66	1078.97	463.1	1078.97	322.308	1078.97	507.43	1078.97	960.736	1078.97	277.455
1081.56	507.43	1081.56	460.2	1081.56	323.357	1081.56	505.89	1081.56	962.413	1081.56	278
1084.14	506.44	1084.14	462.6	1084.14	322.308	1084.14	506.22	1084.14	960.038	1084.14	278.606
1086.73	506	1086.73	462.3	1086.73	322.587	1086.73	507.32	1086.73	961.714	1086.73	278.242
1089.32	505.12	1089.32	461.9	1089.32	322.867	1089.32	506.44	1089.32	958.921	1089.32	277.939
1091.9	505.78	1091.9	462.4	1091.9	323.007	1091.9	504.79	1091.9	962.552	1091.9	278.182
1094.49	506.33	1094.49	462.7	1094.49	323.217	1094.49	506.77	1094.49	959.619	1094.49	278
1097.07	506.66	1097.07	462.5	1097.07	323.776	1097.07	508.2	1097.07	960.178	1097.07	277.818
1099.65	507.1	1099.65	461.6	1099.65	322.797	1099.65	507.87	1099.65	961.435	1099.65	278.182
1102.23	507.87	1102.23	462.8	1102.23	323.007	1102.23	506.44	1102.23	959.479	1102.23	277.697
1104.81	506.77	1104.81	461.5	1104.81	322.587	1104.81	508.31	1104.81	958.781	1104.81	278
1107.4	507.98	1107.4	462	1107.4	323.287	1107.4	508.2	1107.4	960.178	1107.4	277.455
1109.97	508.09	1109.97	461.6	1109.97	323.357	1109.97	506.77	1109.97	961.016	1109.97	278.182
1112.55	508.31	1112.55	461.7	1112.55	323.007	1112.55	507.21	1112.55	960.317	1112.55	277.818
1115.13	506.88	1115.13	462	1115.13	323.497	1115.13	505.67	1115.13	960.178	1115.13	278
1117.71	506.11	1117.71	463.8	1117.71	323.427	1117.71	507.65	1117.71	960.457	1117.71	278.061
1120.28	505.67	1120.28	461.3	1120.28	322.517	1120.28	506.99	1120.28	961.854	1120.28	278.303
1122.86	507.76	1122.86	463.7	1122.86	322.867	1122.86	508.09	1122.86	962.552	1122.86	277.455
1125.43	507.21	1125.43	462.3	1125.43	323.846	1125.43	507.87	1125.43	960.736	1125.43	277.939
1128.01	507.1	1128.01	461.5	1128.01	322.937	1128.01	507.1	1128.01	961.994	1128.01	278.485
1130.58	506.77	1130.58	463.8	1130.58	322.308	1130.58	508.42	1130.58	962.133	1130.58	278.182
1133.15	506	1133.15	462.2	1133.15	322.867	1133.15	507.1	1133.15	960.736	1133.15	278.061
1135.72	506.33	1135.72	462.8	1135.72	323.217	1135.72	506.88	1135.72	959.898	1135.72	278.485
1138.3	506.88	1138.3	461.9	1138.3	322.517	1138.3	506.11	1138.3	961.295	1138.3	278.303
1140.87	505.45	1140.87	462.9	1140.87	323.357	1140.87	508.09	1140.87	962.273	1140.87	277.818
1143.43	507.65	1143.43	463.8	1143.43	323.916	1143.43	507.21	1143.43	960.457	1143.43	277.939
1146	507.21	1146	462.7	1146	323.846	1146	509.74	1146	959.619	1146	278.364
1148.57	506.55	1148.57	463.1	1148.57	324.476	1148.57	507.32	1148.57	961.156	1148.57	277.515
1151.14	507.21	1151.14	462.9	1151.14	322.378	1151.14	508.75	1151.14	962.832	1151.14	277.939
1153.7	506.88	1153.7	463.2	1153.7	323.287	1153.7	507.32	1153.7	962.273	1153.7	277.636
1156.27	507.32	1156.27	463	1156.27	323.497	1156.27	506.99	1156.27	961.854	1156.27	278.606
1158.83	508.53	1158.83	461.9	1158.83	323.357	1158.83	508.86	1158.83	962.552	1158.83	277.212
1161.39	508.31	1161.39	463.6	1161.39	323.287	1161.39	507.54	1161.39	961.435	1161.39	278.061
1163.96	506.55	1163.96	463.4	1163.96	323.147	1163.96	506.77	1163.96	961.994	1163.96	278.727
1166.52	505.89	1166.52	462.4	1166.52	322.797	1166.52	507.43	1166.52	958.083	1166.52	278.061
1169.08	507.65	1169.08	463.5	1169.08	322.727	1169.08	507.1	1169.08	962.133	1169.08	278.242
1171.64	507.1	1171.64	463.9	1171.64	323.566	1171.64	508.42	1171.64	963.81	1171.64	278.182
1174.2	506.77	1174.2	464.5	1174.2	323.007	1174.2	507.54	1174.2	959.898	1174.2	278.061
1176.76	507.98	1176.76	463.8	1176.76	323.287	1176.76	506.77	1176.76	962.692	1176.76	278.303
1179.31	506.11	1179.31	464.4	1179.31	324.196	1179.31	508.42	1179.31	960.736	1179.31	278.545
1181.87	506.99	1181.87	462.9	1181.87	323.497	1181.87	508.09	1181.87	961.435	1181.87	278.364
1184.43	507.98	1184.43	464.5	1184.43	323.846	1184.43	506.88	1184.43	960.876	1184.43	278.788
1186.98	507.65	1186.98	465.1	1186.98	323.497	1186.98	509.3	1186.98	962.971	1186.98	277.758
1189.54	507.54	1189.54	464.8	1189.54	324.056	1189.54	509.74	1189.54	965.765	1189.54	278.485
1192.09	508.42	1192.09	463.8	1192.09	323.706	1192.09	509.41	1192.09	962.413	1192.09	279.818
1194.64	506.77	1194.64	465.3	1194.64	323.776	1194.64	507.21	1194.64	960.038	1194.64	279.03
1197.2	507.43	1197.2	464.3	1197.2	323.566	1197.2	509.19	1197.2	960.736	1197.2	277.939
1199.75	506.66	1199.75	465.7	1199.75	323.497	1199.75	508.64	1199.75	962.413	1199.75	278.485
1202.3	506.88	1202.3	465.2	1202.3	323.986	1202.3	508.42	1202.3	963.53	1202.3	278.303
1204.85	507.76	1204.85	465.4	1204.85	323.986	1204.85	508.2	1204.85	963.949	1204.85	278.182
1207.4	509.19	1207.4	465.1	1207.4	325.455	1207.4	508.31	1207.4	963.81	1207.4	278.061
1209.94	508.75	1209.94	464.3	1209.94	324.965	1209.94	508.09	1209.94	961.156	1209.94	278
1212.49	507.54	1212.49	463.2	1212.49	323.846	1212.49	508.97	1212.49	961.156	1212.49	279.152
1215.04	506.99	1215.04	466.6	1215.04	324.336	1215.04	509.19	1215.04	961.714	1215.04	279.091
1217.58	507.98	1217.58	464.9	1217.58	324.476	1217.58	509.52	1217.58	963.81	1217.58	279.03
1220.13	507.43	1220.13	465.5	1220.13	323.776	1220.13	509.3	1220.13	963.53	1220.13	278.727
1222.67	509.74	1222.67	465.8	1222.67	324.266	1222.67	509.08	1222.67	962.273	1222.67	278.848
1225.22	507.98	1225.22	465.6	1225.22	324.895	1225.22	509.85	1225.22	962.692	1225.22	277.818
1227.76	509.08	1227.76	464.6	1227.76	324.755	1227.76	509.41	1227.76	964.368	1227.76	279.515
1230.3	509.74	1230.3	465.8	1230.3	324.056	1230.3	511.72	1230.3	963.53	1230.3	278.667
1232.84	508.75	1232.84	465.8	1232.84	324.056	1232.84	509.85	1232.84	963.81	1232.84	278.424
1235.38	507.65	1235.38	465.2	1235.38	325.455	1235.38	509.85	1235.38	962.971	1235.38	278.303
1237.92	510.18	1237.92	466	1237.92	324.056	1237.92	510.4	1237.92	964.229	1237.92	278.909
1240.46	508.09	1240.46	465	1240.46	324.755	1240.46	510.62	1240.46	964.089	1240.46	278.97
1243	509.19	1243	465.5	1243	324.545	1243	511.83	1243	963.949	1243	278.364
1245.53	509.52	1245.53	466.2	1245.53	324.825	1245.53	511.94	1245.53	963.67	1245.53	279.152
1248.07	510.73	1248.07	465.6	1248.07	325.035	1248.07	510.95	1248.07	962.273	1248.07	279.394
1250.61	509.74	1250.61	468	1250.61	325.105	1250.61	511.06	1250.61	964.927	1250.61	278.364
1253.14	510.84	1253.14	465.6	1253.14	325.874	1253.14	510.18	1253.14	963.81	1253.14	278.848
1255.67	510.73	1255.67	467.7	1255.67	325.455	1255.67	510.18	1255.67	963.81	1255.67	279.091
1258.21	511.06	1258.21	467.6	1258.21	325.245	1258.21	511.83	1258.21	962.273	1258.21	278.97
1260.74	511.28	1260.74	467.9	1260.74	324.685	1260.74	511.28	1260.74	965.765	1260.74	279.212
1263.27	510.95	1263.27	468.7	1263.27	324.685	1263.27	510.73	1263.27	962.692	1263.27	279.091
1265.8	511.17	1265.8	466.7	1265.8	326.923	1265.8	510.62	1265.8	965.346	1265.8	279.03
1268.33	512.71	1268.33	469.4	1268.33	325.874	1268.33	509.52	1268.33	963.53	1268.33	278.667
1270.86	512.38	1270.86	466.3	1270.86	325.524	1270.86	512.27	1270.86	966.743	1270.86	279.03
1273.39	509.74	1273.39	469.8	1273.39	326.224	1273.39	511.72	1273.39	967.441	1273.39	279.212
1275.92	512.71	1275.92	469.9	1275.92	325.455	1275.92	512.05	1275.92	965.765	1275.92	279.03
1278.44	512.05	1278.44	469.9	1278.44	325.315	1278.44	513.48	1278.44	966.463	1278.44	279.091
1280.97	514.91	1280.97	471.3	1280.97	326.224	1280.97	511.72	1280.97	968.559	1280.97	280.303
1283.49	512.6	1283.49	471.5	1283.49	326.643	1283.49	514.36	1283.49	965.625	1283.49	278.97
1286.02	514.91	1286.02	471.3	1286.02	326.364	1286.02	512.71	1286.02	965.346	1286.02	280.545
1288.54	514.14	1288.54	471.4	1288.54	327.273	1288.54	511.61	1288.54	967.022	1288.54	280.424
1291.06	515.9	1291.06	472.8	1291.06	327.552	1291.06	514.03	1291.06	966.184	1291.06	279.879
1293.59	514.03	1293.59	472.5	1293.59	327.972	1293.59	514.14	1293.59	966.463	1293.59	280.242
1296.11	517	1296.11	473.5	1296.11	327.972	1296.11	514.8	1296.11	969.257	1296.11	279.939
1298.63	516.23	1298.63	475.4	1298.63	328.112	1298.63	513.81	1298.63	967.86	1298.63	281.212
1301.15	519.86	1301.15	474.8	1301.15	328.182	1301.15	514.58	1301.15	968.978	1301.15	280.545
1303.67	521.29	1303.67	476.7	1303.67	328.741	1303.67	515.79	1303.67	971.352	1303.67	281.455
1306.19	521.62	1306.19	477.5	1306.19	329.93	1306.19	515.68	1306.19	970.654	1306.19	281.697
1308.7	523.93	1308.7	480.3	1308.7	331.399	1308.7	517.22	1308.7	968.559	1308.7	281.758
1311.22	526.35	1311.22	481.2	1311.22	331.399	1311.22	514.69	1311.22	968.279	1311.22	281.697
1313.73	525.25	1313.73	482.6	1313.73	332.028	1313.73	519.53	1313.73	971.911	1313.73	282.909
1316.25	532.07	1316.25	483.1	1316.25	332.867	1316.25	518.1	1316.25	969.956	1316.25	283.273
1318.76	530.2	1318.76	483.7	1318.76	333.846	1318.76	520.3	1318.76	973.168	1318.76	284.485
1321.28	536.14	1321.28	486.9	1321.28	335.245	1321.28	521.51	1321.28	973.308	1321.28	283.939
1323.79	536.47	1323.79	488.3	1323.79	336.573	1323.79	522.72	1323.79	973.029	1323.79	285.212
1326.3	537.46	1326.3	489.3	1326.3	338.182	1326.3	523.49	1326.3	975.822	1326.3	287.091
1328.81	538.45	1328.81	491.2	1328.81	339.161	1328.81	524.04	1328.81	976.381	1328.81	286.545
1331.32	543.62	1331.32	491.5	1331.32	340.909	1331.32	525.8	1331.32	978.476	1331.32	288.121
1333.83	544.72	1333.83	495.9	1333.83	342.028	1333.83	529.1	1333.83	978.895	1333.83	289.212
1336.34	542.96	1336.34	494	1336.34	343.846	1336.34	528.77	1336.34	980.292	1336.34	291.091
1338.85	542.41	1338.85	496.4	1338.85	343.636	1338.85	528.66	1338.85	982.667	1338.85	293.333
1341.36	542.3	1341.36	495.4	1341.36	347.063	1341.36	530.64	1341.36	980.013	1341.36	292.545
1343.86	539.99	1343.86	496.7	1343.86	345.874	1343.86	532.84	1343.86	984.343	1343.86	295.333
1346.37	536.69	1346.37	495.5	1346.37	347.203	1346.37	530.42	1346.37	983.505	1346.37	295.091
1348.87	535.7	1348.87	495.8	1348.87	348.182	1348.87	532.62	1348.87	982.387	1348.87	294.121
1351.38	537.9	1351.38	493.5	1351.38	345.455	1351.38	529.98	1351.38	982.387	1351.38	294.485
1353.88	533.06	1353.88	492.6	1353.88	345.455	1353.88	534.05	1353.88	981.689	1353.88	294.606
1356.38	532.07	1356.38	496	1356.38	341.748	1356.38	531.85	1356.38	984.063	1356.38	293.333
1358.89	530.09	1358.89	490	1358.89	343.566	1358.89	528.44	1358.89	982.108	1358.89	293.515
1361.39	526.68	1361.39	487	1361.39	341.888	1361.39	528.33	1361.39	984.203	1361.39	290.606
1363.89	527.23	1363.89	486.4	1363.89	340.28	1363.89	528.88	1363.89	981.41	1363.89	291.03
1366.39	522.5	1366.39	483.9	1366.39	339.371	1366.39	524.37	1366.39	982.108	1366.39	290.061
1368.88	521.73	1368.88	480	1368.88	336.573	1368.88	523.71	1368.88	976.521	1368.88	288.182
1371.38	521.18	1371.38	481.1	1371.38	337.133	1371.38	523.93	1371.38	975.124	1371.38	287.212
1373.88	519.86	1373.88	479.3	1373.88	335.594	1373.88	524.15	1373.88	975.822	1373.88	287.515
1376.38	518.76	1376.38	478.3	1376.38	333.636	1376.38	520.63	1376.38	977.917	1376.38	285.091
1378.87	518.43	1378.87	477.5	1378.87	333.007	1378.87	521.62	1378.87	973.727	1378.87	284.364
1381.37	518.21	1381.37	474.1	1381.37	332.448	1381.37	520.52	1381.37	975.822	1381.37	285.03
1383.86	516.12	1383.86	474.6	1383.86	332.657	1383.86	518.87	1383.86	973.587	1383.86	283.273
1386.35	515.46	1386.35	475.8	1386.35	332.098	1386.35	517.99	1386.35	972.33	1386.35	282.667
1388.85	514.14	1388.85	474.9	1388.85	330.979	1388.85	517.44	1388.85	975.403	1388.85	281.697
1391.34	511.61	1391.34	472.6	1391.34	330.28	1391.34	518.98	1391.34	968.978	1391.34	281.576
1393.83	514.03	1393.83	472	1393.83	328.531	1393.83	515.9	1393.83	972.33	1393.83	282.242
1396.32	516.56	1396.32	473.9	1396.32	329.72	1396.32	515.68	1396.32	969.537	1396.32	282.061
1398.81	513.15	1398.81	471.4	1398.81	327.762	1398.81	515.9	1398.81	972.47	1398.81	281.576
1401.3	513.37	1401.3	470.2	1401.3	329.72	1401.3	515.79	1401.3	967.441	1401.3	280.667
1403.79	511.94	1403.79	469.5	1403.79	328.601	1403.79	514.91	1403.79	971.213	1403.79	281.879
1406.27	513.04	1406.27	472.4	1406.27	328.252	1406.27	514.03	1406.27	970.095	1406.27	280.303
1408.76	512.93	1408.76	468.9	1408.76	328.252	1408.76	514.58	1408.76	968.419	1408.76	280.788
1411.24	510.95	1411.24	470.4	1411.24	327.343	1411.24	513.7	1411.24	968.978	1411.24	281.152
1413.73	509.08	1413.73	469	1413.73	327.483	1413.73	515.02	1413.73	969.117	1413.73	280.727
1416.21	510.51	1416.21	467.6	1416.21	326.084	1416.21	515.02	1416.21	968.978	1416.21	280.242
1418.7	512.16	1418.7	469.5	1418.7	326.923	1418.7	514.69	1418.7	966.044	1418.7	280
1421.18	511.94	1421.18	468.5	1421.18	326.014	1421.18	514.14	1421.18	966.883	1421.18	280.485
1423.66	511.28	1423.66	469.7	1423.66	326.503	1423.66	511.94	1423.66	969.397	1423.66	279.697
1426.14	511.06	1426.14	469.1	1426.14	326.224	1426.14	513.37	1426.14	968.698	1426.14	280.303
1428.62	512.05	1428.62	470	1428.62	326.364	1428.62	514.8	1428.62	966.324	1428.62	280.727
1431.1	509.41	1431.1	468.6	1431.1	327.063	1431.1	512.16	1431.1	969.676	1431.1	279.697
1433.58	510.84	1433.58	469.8	1433.58	326.154	1433.58	514.47	1433.58	968.279	1433.58	280
1436.06	512.38	1436.06	468.7	1436.06	326.853	1436.06	510.84	1436.06	966.603	1436.06	279.939
1438.54	511.5	1438.54	467.4	1438.54	326.084	1438.54	514.69	1438.54	964.229	1438.54	280.364
1441.01	509.52	1441.01	467.8	1441.01	325.944	1441.01	514.14	1441.01	966.324	1441.01	280.303
1443.49	511.83	1443.49	466.2	1443.49	325.804	1443.49	513.48	1443.49	968	1443.49	280.424
1445.96	512.38	1445.96	468.5	1445.96	326.993	1445.96	514.58	1445.96	967.721	1445.96	280.667
1448.44	511.61	1448.44	470.2	1448.44	326.853	1448.44	511.83	1448.44	964.787	1448.44	279.818
1450.91	512.05	1450.91	467.9	1450.91	327.273	1450.91	514.69	1450.91	966.324	1450.91	279.939
1453.38	511.61	1453.38	467.6	1453.38	327.133	1453.38	513.59	1453.38	968.279	1453.38	280.121
1455.86	511.5	1455.86	467.6	1455.86	326.643	1455.86	512.49	1455.86	970.095	1455.86	279.636
1458.33	510.18	1458.33	466.9	1458.33	325.874	1458.33	514.47	1458.33	966.184	1458.33	280.667
1460.8	510.95	1460.8	469.5	1460.8	327.762	1460.8	513.37	1460.8	969.676	1460.8	279.273
1463.27	510.62	1463.27	469	1463.27	327.413	1463.27	514.58	1463.27	967.302	1463.27	280.303
1465.74	509.85	1465.74	466.8	1465.74	326.294	1465.74	513.92	1465.74	965.346	1465.74	279.697
1468.2	512.38	1468.2	467.8	1468.2	326.294	1468.2	513.81	1468.2	967.581	1468.2	280.364
1470.67	511.28	1470.67	469.4	1470.67	327.692	1470.67	513.81	1470.67	968.419	1470.67	280.182
1473.14	512.16	1473.14	466.9	1473.14	327.483	1473.14	513.81	1473.14	965.625	1473.14	279.636
1475.6	510.62	1475.6	468.6	1475.6	326.434	1475.6	512.49	1475.6	968	1475.6	280.242
1478.07	511.17	1478.07	467.9	1478.07	325.524	1478.07	514.91	1478.07	966.743	1478.07	280.97
1480.53	510.73	1480.53	467.7	1480.53	326.503	1480.53	513.04	1480.53	966.044	1480.53	280.485
1483	511.72	1483	468	1483	327.133	1483	514.8	1483	966.044	1483	280.121
1485.46	511.39	1485.46	468.9	1485.46	326.084	1485.46	511.72	1485.46	966.463	1485.46	280.667
1487.92	512.38	1487.92	468.9	1487.92	326.573	1487.92	512.93	1487.92	970.095	1487.92	280.545
1490.38	510.73	1490.38	467.1	1490.38	327.273	1490.38	511.83	1490.38	966.324	1490.38	280.545
1492.84	510.73	1492.84	468.4	1492.84	326.853	1492.84	513.81	1492.84	967.302	1492.84	280.242
1495.3	511.72	1495.3	469.3	1495.3	325.804	1495.3	515.46	1495.3	967.162	1495.3	280.424
1497.76	512.05	1497.76	468.7	1497.76	326.993	1497.76	514.8	1497.76	967.022	1497.76	280.364
1500.22	511.28	1500.22	468.8	1500.22	326.154	1500.22	513.59	1500.22	966.463	1500.22	279.879
1502.68	512.6	1502.68	469.2	1502.68	327.343	1502.68	513.15	1502.68	966.883	1502.68	280.909
1505.14	511.94	1505.14	467.6	1505.14	327.622	1505.14	515.13	1505.14	967.86	1505.14	279.576
1507.59	512.6	1507.59	469.1	1507.59	326.713	1507.59	512.71	1507.59	968.279	1507.59	280.788
1510.05	512.49	1510.05	470.2	1510.05	326.783	1510.05	514.91	1510.05	968.698	1510.05	280.97
1512.5	513.7	1512.5	469.6	1512.5	328.112	1512.5	513.59	1512.5	968.978	1512.5	280.485
1514.96	514.91	1514.96	469	1514.96	327.902	1514.96	516.56	1514.96	969.257	1514.96	280.97
1517.41	514.91	1517.41	470.7	1517.41	328.601	1517.41	516.56	1517.41	966.743	1517.41	282.424
1519.86	515.24	1519.86	471.9	1519.86	329.231	1519.86	513.7	1519.86	968.838	1519.86	280.97
1522.31	516.45	1522.31	470.6	1522.31	329.161	1522.31	515.79	1522.31	966.463	1522.31	282.242
1524.76	517.33	1524.76	472.8	1524.76	329.231	1524.76	518.1	1524.76	970.794	1524.76	281.515
1527.21	518.32	1527.21	473.3	1527.21	330.629	1527.21	516.56	1527.21	968.698	1527.21	281.939
1529.66	518.43	1529.66	473.6	1529.66	330.28	1529.66	518.54	1529.66	968.419	1529.66	283.03
1532.11	519.97	1532.11	474.5	1532.11	331.119	1532.11	516.56	1532.11	973.587	1532.11	282.97
1534.56	520.85	1534.56	475.3	1534.56	331.748	1534.56	518.43	1534.56	971.911	1534.56	283.03
1537.01	521.62	1537.01	476	1537.01	331.678	1537.01	517.11	1537.01	970.794	1537.01	283.939
1539.45	525.25	1539.45	479.2	1539.45	333.077	1539.45	520.74	1539.45	972.33	1539.45	283.455
1541.9	525.36	1541.9	479.5	1541.9	334.965	1541.9	519.97	1541.9	973.029	1541.9	285.03
1544.34	527.12	1544.34	478.4	1544.34	336.643	1544.34	521.4	1544.34	974.565	1544.34	286.364
1546.79	529.43	1546.79	481.3	1546.79	337.343	1546.79	522.5	1546.79	972.889	1546.79	287.273
1549.23	533.17	1549.23	487.8	1549.23	337.483	1549.23	524.81	1549.23	977.778	1549.23	287.636
1551.67	536.14	1551.67	486.7	1551.67	341.399	1551.67	525.36	1551.67	975.683	1551.67	290.424
1554.12	538.34	1554.12	491	1554.12	344.336	1554.12	528.22	1554.12	982.108	1554.12	291.818
1556.56	539	1556.56	493	1556.56	345.664	1556.56	529.43	1556.56	981.829	1556.56	293.515
1559	543.07	1559	496.2	1559	347.133	1559	531.63	1559	986.438	1559	296.424
1561.44	545.16	1561.44	498.2	1561.44	353.776	1561.44	538.89	1561.44	984.063	1561.44	298.606
1563.88	547.91	1563.88	500.6	1563.88	356.993	1563.88	542.08	1563.88	993.143	1563.88	302.182
1566.32	548.46	1566.32	502.7	1566.32	359.93	1566.32	541.86	1566.32	995.517	1566.32	309.091
1568.75	553.08	1568.75	503.5	1568.75	363.776	1568.75	546.37	1568.75	999.987	1568.75	311.758
1571.19	550.22	1571.19	508.7	1571.19	368.182	1571.19	548.79	1571.19	1002.36	1571.19	314
1573.63	550.11	1573.63	509.1	1573.63	367.902	1573.63	551.54	1573.63	1003.48	1573.63	321.273
1576.06	547.91	1576.06	507.1	1576.06	370.699	1576.06	554.07	1576.06	1007.11	1576.06	321.455
1578.5	546.26	1578.5	509.8	1578.5	371.958	1578.5	554.4	1578.5	1012.42	1578.5	327.03
1580.93	546.15	1580.93	505.6	1580.93	371.748	1580.93	556.38	1580.93	1015.21	1580.93	328.788
1583.36	538.89	1583.36	503.2	1583.36	373.427	1583.36	553.74	1583.36	1011.02	1583.36	330.485
1585.79	540.76	1585.79	503.2	1585.79	370.559	1585.79	555.5	1585.79	1010.32	1585.79	327.515
1588.23	537.68	1588.23	500	1588.23	366.503	1588.23	551.98	1588.23	1012.28	1588.23	325.212
1590.66	536.47	1590.66	497.8	1590.66	362.168	1590.66	549.45	1590.66	1005.02	1590.66	322
1593.09	533.06	1593.09	496	1593.09	356.014	1593.09	547.8	1593.09	1001.1	1593.09	317.03
1595.52	534.05	1595.52	494.1	1595.52	355.315	1595.52	541.64	1595.52	1000.97	1595.52	311.212
1597.94	532.29	1597.94	492.8	1597.94	353.217	1597.94	539.77	1597.94	998.032	1597.94	306.848
1600.37	530.2	1600.37	492	1600.37	349.51	1600.37	535.81	1600.37	991.187	1600.37	304.727
1602.8	529.76	1602.8	487.8	1602.8	347.762	1602.8	534.27	1602.8	992.864	1602.8	300.242
1605.23	525.91	1605.23	489.8	1605.23	345.944	1605.23	532.62	1605.23	989.93	1605.23	296.667
1607.65	525.03	1607.65	484.2	1607.65	344.196	1607.65	528.77	1607.65	988.952	1607.65	296.788
1610.08	523.05	1610.08	486	1610.08	342.727	1610.08	530.64	1610.08	984.902	1610.08	295.03
1612.5	521.73	1612.5	485.8	1612.5	340.559	1612.5	529.21	1612.5	983.644	1612.5	293.515
1614.92	519.53	1614.92	482.5	1614.92	341.538	1614.92	528.88	1614.92	981.27	1614.92	292.545
1617.35	517.88	1617.35	480.4	1617.35	340.979	1617.35	525.58	1617.35	983.644	1617.35	292.424
1619.77	518.1	1619.77	475.7	1619.77	338.951	1619.77	523.93	1619.77	978.616	1619.77	291.273
1622.19	517.77	1622.19	476.2	1622.19	336.434	1622.19	523.27	1622.19	977.778	1622.19	289.03
1624.61	515.57	1624.61	474.1	1624.61	335.594	1624.61	521.73	1624.61	978.197	1624.61	289.818
1627.03	515.02	1627.03	473.2	1627.03	334.615	1627.03	519.97	1627.03	975.264	1627.03	288.485
1629.45	512.93	1629.45	471.8	1629.45	332.937	1629.45	517.22	1629.45	976.66	1629.45	287.939
1631.87	512.71	1631.87	469.9	1631.87	330.979	1631.87	519.75	1631.87	974.705	1631.87	285.636
1634.29	511.17	1634.29	471.7	1634.29	331.678	1634.29	516.67	1634.29	972.47	1634.29	284.485
1636.7	511.61	1636.7	468.9	1636.7	329.93	1636.7	513.37	1636.7	972.19	1636.7	284.303
1639.12	510.84	1639.12	468.4	1639.12	328.112	1639.12	515.35	1639.12	972.051	1639.12	282.848
1641.53	510.51	1641.53	468.6	1641.53	329.441	1641.53	515.02	1641.53	972.749	1641.53	282.97
1643.95	510.18	1643.95	466.9	1643.95	328.741	1643.95	514.25	1643.95	969.117	1643.95	281.333
1646.36	511.17	1646.36	466.6	1646.36	326.853	1646.36	512.6	1646.36	968.419	1646.36	281.697
1648.78	508.86	1648.78	465.7	1648.78	326.713	1648.78	511.39	1648.78	968.559	1648.78	282.061
1651.19	507.87	1651.19	464.8	1651.19	325.594	1651.19	511.28	1651.19	968.559	1651.19	281.03
1653.6	508.42	1653.6	463.8	1653.6	326.993	1653.6	510.07	1653.6	966.463	1653.6	280.545
1656.01	509.96	1656.01	465.1	1656.01	325.944	1656.01	511.28	1656.01	966.044	1656.01	280.545
1658.42	508.42	1658.42	463.7	1658.42	325.385	1658.42	510.95	1658.42	969.676	1658.42	280.061
1660.83	509.74	1660.83	462.8	1660.83	324.895	1660.83	508.64	1660.83	966.324	1660.83	280.061
1663.24	508.53	1663.24	464.3	1663.24	324.685	1663.24	510.18	1663.24	965.346	1663.24	279.515
1665.65	509.19	1665.65	462.8	1665.65	324.895	1665.65	509.41	1665.65	965.765	1665.65	279.394
1668.06	507.43	1668.06	463.3	1668.06	325.245	1668.06	509.08	1668.06	964.927	1668.06	279.333
1670.46	507.65	1670.46	463.2	1670.46	323.776	1670.46	510.51	1670.46	963.39	1670.46	279.212
1672.87	507.65	1672.87	461.5	1672.87	324.056	1672.87	510.73	1672.87	965.206	1672.87	279.879
1675.27	507.87	1675.27	462.9	1675.27	323.636	1675.27	507.98	1675.27	963.251	1675.27	278.727
1677.68	507.98	1677.68	462.6	1677.68	323.846	1677.68	510.4	1677.68	961.435	1677.68	280.121
1680.08	508.09	1680.08	463	1680.08	325.245	1680.08	508.75	1680.08	962.273	1680.08	279.152
1682.49	508.53	1682.49	461.4	1682.49	324.266	1682.49	508.2	1682.49	962.832	1682.49	278.485
1684.89	508.64	1684.89	464	1684.89	323.916	1684.89	508.86	1684.89	960.317	1684.89	278.364
1687.29	508.53	1687.29	462.6	1687.29	323.846	1687.29	509.19	1687.29	962.133	1687.29	278.485
1689.69	507.32	1689.69	461.5	1689.69	325.175	1689.69	507.87	1689.69	963.111	1689.69	278.788
1692.09	505.23	1692.09	463.3	1692.09	323.916	1692.09	507.65	1692.09	960.876	1692.09	278.727
1694.49	506	1694.49	460.9	1694.49	324.336	1694.49	510.4	1694.49	964.648	1694.49	278.97
1696.89	507.65	1696.89	460.3	1696.89	323.706	1696.89	507.87	1696.89	963.251	1696.89	277.939
1699.29	508.42	1699.29	460.7	1699.29	323.007	1699.29	506.33	1699.29	960.038	1699.29	278.182
1701.68	506.33	1701.68	460.6	1701.68	322.797	1701.68	508.97	1701.68	960.597	1701.68	278.121
1704.08	506.22	1704.08	461	1704.08	322.657	1704.08	505.56	1704.08	960.457	1704.08	277.758
1706.48	506.99	1706.48	460.7	1706.48	322.657	1706.48	506.22	1706.48	961.016	1706.48	278.788
1708.87	505.67	1708.87	460.9	1708.87	322.448	1708.87	506.33	1708.87	962.273	1708.87	278.667
1711.27	506.11	1711.27	461.6	1711.27	323.287	1711.27	507.1	1711.27	962.971	1711.27	278.121
1713.66	504.9	1713.66	460	1713.66	322.797	1713.66	507.98	1713.66	961.016	1713.66	278.242
1716.05	507.76	1716.05	460.6	1716.05	324.545	1716.05	508.53	1716.05	962.133	1716.05	278.606
1718.44	505.45	1718.44	462	1718.44	322.797	1718.44	504.35	1718.44	958.502	1718.44	278.727
1720.84	507.43	1720.84	461.7	1720.84	323.357	1720.84	505.34	1720.84	962.413	1720.84	278.485
1723.23	506.44	1723.23	462.3	1723.23	322.797	1723.23	506.99	1723.23	961.854	1723.23	278.364
1725.62	505.56	1725.62	461.2	1725.62	324.336	1725.62	507.21	1725.62	958.921	1725.62	278.424
1728.01	507.32	1728.01	459.2	1728.01	324.406	1728.01	506.55	1728.01	961.854	1728.01	279.273
1730.39	507.43	1730.39	462	1730.39	323.007	1730.39	504.9	1730.39	961.016	1730.39	278
1732.78	504.9	1732.78	461.4	1732.78	323.217	1732.78	505.34	1732.78	961.295	1732.78	278.788
1735.17	505.56	1735.17	460.4	1735.17	323.427	1735.17	506	1735.17	960.038	1735.17	278.242
1737.56	505.56	1737.56	461.7	1737.56	322.378	1737.56	505.45	1737.56	960.457	1737.56	278.424
1739.94	506	1739.94	460	1739.94	322.797	1739.94	506.66	1739.94	961.295	1739.94	277.636
1742.33	506.11	1742.33	460.6	1742.33	322.378	1742.33	506.22	1742.33	960.038	1742.33	279.212
1744.71	506	1744.71	460	1744.71	323.497	1744.71	506.22	1744.71	959.34	1744.71	277.939
1747.1	504.79	1747.1	461.9	1747.1	322.727	1747.1	505.89	1747.1	959.06	1747.1	278.485
1749.48	505.89	1749.48	460.4	1749.48	323.846	1749.48	506.22	1749.48	959.619	1749.48	278.061
1751.86	505.12	1751.86	459.6	1751.86	321.818	1751.86	505.67	1751.86	960.178	1751.86	277.515
1754.24	506.44	1754.24	461.3	1754.24	323.776	1754.24	507.1	1754.24	960.038	1754.24	278.364
1756.62	507.54	1756.62	461	1756.62	321.958	1756.62	507.32	1756.62	961.854	1756.62	277.636
1759	507.21	1759	460.9	1759	323.007	1759	506.11	1759	959.34	1759	278.788
1761.38	507.21	1761.38	460.1	1761.38	323.427	1761.38	506.55	1761.38	960.876	1761.38	278.667
1763.76	505.56	1763.76	460.3	1763.76	322.308	1763.76	505.89	1763.76	958.641	1763.76	278.545
1766.14	506.88	1766.14	460.5	1766.14	323.007	1766.14	506.33	1766.14	958.921	1766.14	277.818
1768.52	507.21	1768.52	459.6	1768.52	322.867	1768.52	505.78	1768.52	957.384	1768.52	278.97
1770.89	506.33	1770.89	460.1	1770.89	322.867	1770.89	505.78	1770.89	960.736	1770.89	277.939
1773.27	504.46	1773.27	460.8	1773.27	323.147	1773.27	505.89	1773.27	960.038	1773.27	278.485
1775.64	506.88	1775.64	460.4	1775.64	322.727	1775.64	506.66	1775.64	960.038	1775.64	277.697
1778.02	506.33	1778.02	459.3	1778.02	322.657	1778.02	506.44	1778.02	960.457	1778.02	277.879
1780.39	506.55	1780.39	461.4	1780.39	322.867	1780.39	505.45	1780.39	959.759	1780.39	278.545
1782.76	506.55	1782.76	460.6	1782.76	323.916	1782.76	506.77	1782.76	960.457	1782.76	278.182
1785.14	506.77	1785.14	461.2	1785.14	322.098	1785.14	505.12	1785.14	960.178	1785.14	278.485
1787.51	506.22	1787.51	460.3	1787.51	322.587	1787.51	505.34	1787.51	959.06	1787.51	278.182
1789.88	506.55	1789.88	461.2	1789.88	322.657	1789.88	506.55	1789.88	960.736	1789.88	278.061
1792.25	506.66	1792.25	460	1792.25	323.007	1792.25	505.12	1792.25	960.317	1792.25	278
1794.62	506.11	1794.62	460.2	1794.62	321.958	1794.62	505.23	1794.62	959.898	1794.62	278.061
1796.99	505.34	1796.99	460.9	1796.99	323.566	1796.99	505.67	1796.99	958.362	1796.99	277.576
1799.36	506.66	1799.36	460.6	1799.36	322.168	1799.36	505.12	1799.36	958.781	1799.36	278.667
1801.72	505.89	1801.72	461.6	1801.72	322.937	1801.72	505.01	1801.72	959.479	1801.72	278
1804.09	504.79	1804.09	460.4	1804.09	322.378	1804.09	506.44	1804.09	960.317	1804.09	277.879
1806.46	506.44	1806.46	460	1806.46	323.776	1806.46	506.22	1806.46	960.038	1806.46	278.242
1808.82	505.34	1808.82	463	1808.82	323.776	1808.82	506.22	1808.82	959.619	1808.82	277.697
1811.19	505.67	1811.19	460.4	1811.19	322.378	1811.19	505.23	1811.19	960.457	1811.19	278.121
1813.55	506.22	1813.55	461.7	1813.55	321.958	1813.55	506.44	1813.55	959.479	1813.55	277.758
1815.91	507.21	1815.91	460.1	1815.91	321.818	1815.91	506	1815.91	961.016	1815.91	278.606
1818.27	505.67	1818.27	459.8	1818.27	321.958	1818.27	506.11	1818.27	960.736	1818.27	278.182
1820.64	506.88	1820.64	462	1820.64	323.147	1820.64	504.68	1820.64	960.736	1820.64	278.848
1823	506.66	1823	459	1823	322.727	1823	504.57	1823	960.317	1823	278.242
1825.36	505.23	1825.36	461.8	1825.36	323.846	1825.36	506	1825.36	960.317	1825.36	278.121
1827.72	505.34	1827.72	459.8	1827.72	323.217	1827.72	505.12	1827.72	957.803	1827.72	277.636
1830.08	505.67	1830.08	460.3	1830.08	321.818	1830.08	505.34	1830.08	960.597	1830.08	278.061
1832.43	506.44	1832.43	460.8	1832.43	322.797	1832.43	505.78	1832.43	958.781	1832.43	277.636
1834.79	506.66	1834.79	460.6	1834.79	323.357	1834.79	505.45	1834.79	959.619	1834.79	279.03
1837.15	506.22	1837.15	459.9	1837.15	322.168	1837.15	506.88	1837.15	959.898	1837.15	278.061
1839.5	504.24	1839.5	460.3	1839.5	322.587	1839.5	505.12	1839.5	958.921	1839.5	278.061
1841.86	505.12	1841.86	460.2	1841.86	323.077	1841.86	504.57	1841.86	961.714	1841.86	277.758
1844.21	506	1844.21	460.7	1844.21	323.007	1844.21	505.67	1844.21	959.34	1844.21	278.848
1846.57	506.66	1846.57	460.7	1846.57	322.238	1846.57	504.79	1846.57	958.222	1846.57	278.606
1848.92	505.01	1848.92	460	1848.92	323.427	1848.92	505.34	1848.92	959.2	1848.92	278
1851.27	506.55	1851.27	460.7	1851.27	322.098	1851.27	505.34	1851.27	958.921	1851.27	278.061
1853.63	505.12	1853.63	460.4	1853.63	322.727	1853.63	506.33	1853.63	961.156	1853.63	278.788
1855.98	505.89	1855.98	459.6	1855.98	323.566	1855.98	505.12	1855.98	959.619	1855.98	278.061
1858.33	506.55	1858.33	460.9	1858.33	322.727	1858.33	505.01	1858.33	961.156	1858.33	277.758
1860.68	504.57	1860.68	460.2	1860.68	321.818	1860.68	506.22	1860.68	960.038	1860.68	278.303
1863.03	505.67	1863.03	461.2	1863.03	322.657	1863.03	505.67	1863.03	959.479	1863.03	278.182
1865.37	506.77	1865.37	460.7	1865.37	323.007	1865.37	505.01	1865.37	958.362	1865.37	278.485
1867.72	506.77	1867.72	459.6	1867.72	323.776	1867.72	506.55	1867.72	962.552	1867.72	277.03
1870.07	504.57	1870.07	459.9	1870.07	322.657	1870.07	505.56	1870.07	959.619	1870.07	278.364
1872.41	505.23	1872.41	460.4	1872.41	322.657	1872.41	506.66	1872.41	958.083	1872.41	278.545
1874.76	507.32	1874.76	460.1	1874.76	322.378	1874.76	504.57	1874.76	958.781	1874.76	278.182
1877.11	505.45	1877.11	460.4	1877.11	323.427	1877.11	505.56	1877.11	960.736	1877.11	278.303
1879.45	506.88	1879.45	462.1	1879.45	322.378	1879.45	506.22	1879.45	957.943	1879.45	277.515
1881.79	506.55	1881.79	460.6	1881.79	322.657	1881.79	506.11	1881.79	960.736	1881.79	278.848
1884.14	505.12	1884.14	460.4	1884.14	323.287	1884.14	505.34	1884.14	960.317	1884.14	278.485
1886.48	505.67	1886.48	461.1	1886.48	322.937	1886.48	505.23	1886.48	960.178	1886.48	278.727
1888.82	507.32	1888.82	459.6	1888.82	322.098	1888.82	506.44	1888.82	960.736	1888.82	277.515
1891.16	505.45	1891.16	460.7	1891.16	323.007	1891.16	504.9	1891.16	961.016	1891.16	278.606
1893.5	506.44	1893.5	460.3	1893.5	322.797	1893.5	506	1893.5	959.619	1893.5	278.303
1895.84	506.99	1895.84	458.8	1895.84	323.636	1895.84	507.32	1895.84	958.641	1895.84	277.818
1898.18	506	1898.18	459.6	1898.18	322.867	1898.18	506.22	1898.18	960.597	1898.18	278.545
1900.52	507.43	1900.52	460	1900.52	323.357	1900.52	506.33	1900.52	962.832	1900.52	278.909
1902.85	506.22	1902.85	460.9	1902.85	322.657	1902.85	504.9	1902.85	959.898	1902.85	278.303
1905.19	506	1905.19	458.9	1905.19	322.517	1905.19	504.9	1905.19	961.016	1905.19	278.667
1907.53	506.99	1907.53	460.7	1907.53	322.657	1907.53	506.11	1907.53	959.2	1907.53	278.485
1909.86	506.22	1909.86	461.9	1909.86	322.587	1909.86	506	1909.86	959.2	1909.86	278.242
1912.19	506.33	1912.19	460.7	1912.19	323.357	1912.19	505.56	1912.19	959.34	1912.19	278.121
1914.53	504.68	1914.53	459.9	1914.53	323.776	1914.53	506.11	1914.53	959.34	1914.53	278.606
1916.86	506.99	1916.86	461.4	1916.86	321.818	1916.86	506.88	1916.86	959.759	1916.86	277.455
1919.19	505.89	1919.19	460.5	1919.19	323.706	1919.19	504.02	1919.19	958.362	1919.19	279.333
1921.53	505.67	1921.53	459.3	1921.53	323.357	1921.53	505.45	1921.53	957.105	1921.53	277.636
1923.86	504.79	1923.86	460.5	1923.86	323.497	1923.86	506.55	1923.86	958.781	1923.86	278.545
1926.19	505.56	1926.19	459.3	1926.19	322.308	1926.19	505.34	1926.19	960.876	1926.19	278.242
1928.52	505.56	1928.52	460	1928.52	322.937	1928.52	504.46	1928.52	959.898	1928.52	278.727
1930.85	505.56	1930.85	461.3	1930.85	323.077	1930.85	506.11	1930.85	960.597	1930.85	277.939
1933.17	506.44	1933.17	459.8	1933.17	323.217	1933.17	506.22	1933.17	959.619	1933.17	278.545
1935.5	506.66	1935.5	459	1935.5	323.077	1935.5	505.67	1935.5	958.362	1935.5	277.758
1937.83	506.33	1937.83	459.8	1937.83	323.846	1937.83	504.46	1937.83	959.898	1937.83	278.727
1940.15	506.88	1940.15	460.1	1940.15	322.657	1940.15	505.89	1940.15	959.759	1940.15	278.242
1942.48	506	1942.48	460.3	1942.48	323.636	1942.48	506.22	1942.48	957.384	1942.48	278.242
1944.8	506	1944.8	460.8	1944.8	324.126	1944.8	505.34	1944.8	961.575	1944.8	278.545
1947.13	505.23	1947.13	460.7	1947.13	322.448	1947.13	505.78	1947.13	960.178	1947.13	278.061
1949.45	505.78	1949.45	460.5	1949.45	322.867	1949.45	505.01	1949.45	960.178	1949.45	278.667
1951.77	505.23	1951.77	460.5	1951.77	322.378	1951.77	505.34	1951.77	959.06	1951.77	278.424
1954.1	505.56	1954.1	461.1	1954.1	322.937	1954.1	507.65	1954.1	960.457	1954.1	278.545
1956.42	505.45	1956.42	459.6	1956.42	323.427	1956.42	505.56	1956.42	959.898	1956.42	277.879
1958.74	505.89	1958.74	460.1	1958.74	322.308	1958.74	505.23	1958.74	958.222	1958.74	277.879
1961.06	507.54	1961.06	460.7	1961.06	322.657	1961.06	504.9	1961.06	958.222	1961.06	278.97
1963.38	506.22	1963.38	459.7	1963.38	322.937	1963.38	505.89	1963.38	961.016	1963.38	278.364
1965.7	505.23	1965.7	460.3	1965.7	323.427	1965.7	506.55	1965.7	960.876	1965.7	277.636
1968.01	504.13	1968.01	459.1	1968.01	322.867	1968.01	505.78	1968.01	960.038	1968.01	278
1970.33	505.78	1970.33	460.5	1970.33	322.797	1970.33	505.23	1970.33	962.832	1970.33	278.667
1972.65	505.67	1972.65	460.1	1972.65	322.657	1972.65	505.34	1972.65	959.898	1972.65	278.061
1974.96	506.44	1974.96	460.8	1974.96	322.727	1974.96	505.01	1974.96	959.898	1974.96	278.121
1977.28	505.12	1977.28	460.5	1977.28	322.098	1977.28	505.67	1977.28	960.178	1977.28	278.061
1979.59	505.67	1979.59	460.3	1979.59	323.636	1979.59	504.46	1979.59	958.362	1979.59	278.182
1981.91	506.11	1981.91	460.4	1981.91	322.168	1981.91	505.78	1981.91	957.524	1981.91	277.576
1984.22	505.01	1984.22	459.7	1984.22	323.007	1984.22	503.58	1984.22	960.038	1984.22	277.879
1986.53	507.1	1986.53	459.6	1986.53	321.748	1986.53	505.78	1986.53	959.34	1986.53	278.727
1988.85	505.23	1988.85	459.6	1988.85	323.077	1988.85	505.23	1988.85	960.178	1988.85	278.545
1991.16	505.45	1991.16	462.3	1991.16	323.427	1991.16	506.11	1991.16	958.781	1991.16	278.061
1993.47	505.12	1993.47	459.8	1993.47	323.636	1993.47	506.66	1993.47	959.619	1993.47	277.818
1995.78	507.76	1995.78	460	1995.78	323.706	1995.78	505.12	1995.78	962.273	1995.78	278.121
1998.09	506.11	1998.09	460.7	1998.09	323.217	1998.09	505.34	1998.09	962.692	1998.09	277.394
2000.39	505.89	2000.39	459.6	2000.39	323.077	2000.39	506	2000.39	960.736	2000.39	278.545
2002.7	505.89	2002.7	460	2002.7	322.378	2002.7	506.55	2002.7	959.898	2002.7	278.485
2005.01	506.77	2005.01	459.7	2005.01	322.937	2005.01	505.34	2005.01	960.317	2005.01	278.182
2007.32	507.21	2007.32	460.5	2007.32	323.497	2007.32	506.33	2007.32	959.619	2007.32	277.879
2009.62	506.11	2009.62	460.3	2009.62	323.147	2009.62	505.12	2009.62	958.083	2009.62	278.485
2011.93	506.55	2011.93	461.3	2011.93	322.797	2011.93	507.76	2011.93	959.619	2011.93	278.121
2014.23	505.78	2014.23	461.8	2014.23	322.797	2014.23	505.01	2014.23	960.597	2014.23	278.303
2016.53	505.34	2016.53	460.3	2016.53	322.797	2016.53	505.56	2016.53	959.479	2016.53	278.545
2018.84	506.99	2018.84	461.2	2018.84	324.126	2018.84	506.22	2018.84	958.641	2018.84	278.727
2021.14	506.33	2021.14	460	2021.14	323.077	2021.14	506.33	2021.14	960.876	2021.14	278.545
2023.44	506.66	2023.44	460	2023.44	323.287	2023.44	505.67	2023.44	959.34	2023.44	279.091
2025.74	507.43	2025.74	461.1	2025.74	323.287	2025.74	506.44	2025.74	960.178	2025.74	278.182
2028.04	505.56	2028.04	460.7	2028.04	323.566	2028.04	505.12	2028.04	961.016	2028.04	278.424
2030.34	505.56	2030.34	461.9	2030.34	323.636	2030.34	507.98	2030.34	960.317	2030.34	278.485
2032.64	505.67	2032.64	460.5	2032.64	323.147	2032.64	507.21	2032.64	959.898	2032.64	278.121
2034.94	506.99	2034.94	462.2	2034.94	322.098	2034.94	507.76	2034.94	961.994	2034.94	278.061
2037.24	506.88	2037.24	461.4	2037.24	323.147	2037.24	506.99	2037.24	959.898	2037.24	278.182
2039.53	505.89	2039.53	459.5	2039.53	322.238	2039.53	506.33	2039.53	960.038	2039.53	279.152
2041.83	506.55	2041.83	460.5	2041.83	323.357	2041.83	506	2041.83	959.34	2041.83	278.606
2044.13	505.12	2044.13	460.7	2044.13	323.287	2044.13	505.78	2044.13	959.479	2044.13	278.667
2046.42	505.56	2046.42	459.4	2046.42	323.287	2046.42	506.22	2046.42	960.317	2046.42	278.303
2048.72	506.55	2048.72	460.8	2048.72	322.657	2048.72	506	2048.72	959.34	2048.72	278.545
2051.01	505.78	2051.01	460	2051.01	323.217	2051.01	506.22	2051.01	961.016	2051.01	278.182
2053.3	505.34	2053.3	460.1	2053.3	323.846	2053.3	506.55	2053.3	958.641	2053.3	278.667
2055.59	505.78	2055.59	459	2055.59	322.587	2055.59	505.12	2055.59	959.34	2055.59	278.788
2057.89	506.44	2057.89	460.3	2057.89	323.706	2057.89	506.88	2057.89	960.038	2057.89	278.606
2060.18	506.22	2060.18	459.8	2060.18	323.846	2060.18	506.11	2060.18	959.34	2060.18	278.364
2062.47	505.45	2062.47	459.4	2062.47	321.748	2062.47	506.66	2062.47	959.06	2062.47	278.364
2064.76	506.44	2064.76	460.5	2064.76	322.587	2064.76	505.67	2064.76	962.273	2064.76	278.667
2067.04	504.79	2067.04	461.6	2067.04	322.657	2067.04	505.12	2067.04	959.479	2067.04	278.121
2069.33	505.45	2069.33	460.3	2069.33	323.566	2069.33	505.67	2069.33	958.222	2069.33	278.303
2071.62	504.68	2071.62	460.4	2071.62	323.706	2071.62	506.44	2071.62	959.898	2071.62	277.939
2073.91	505.67	2073.91	461	2073.91	322.517	2073.91	505.45	2073.91	959.479	2073.91	277.879
2076.19	506	2076.19	459.4	2076.19	322.028	2076.19	506	2076.19	959.34	2076.19	278.485
2078.48	505.12	2078.48	461.9	2078.48	323.846	2078.48	505.56	2078.48	961.435	2078.48	278.727
2080.76	505.45	2080.76	460.2	2080.76	322.378	2080.76	505.67	2080.76	960.317	2080.76	278.667
2083.05	506.33	2083.05	459.6	2083.05	322.727	2083.05	506.55	2083.05	959.2	2083.05	278.121
2085.33	505.89	2085.33	460.9	2085.33	323.636	2085.33	506.22	2085.33	959.06	2085.33	278.606
2087.61	506.33	2087.61	460.4	2087.61	322.727	2087.61	506.44	2087.61	961.575	2087.61	277.939
2089.9	506.44	2089.9	460.1	2089.9	322.867	2089.9	506.44	2089.9	960.457	2089.9	278.303
2092.18	505.56	2092.18	460.3	2092.18	322.098	2092.18	506.22	2092.18	960.457	2092.18	277.697
2094.46	506.44	2094.46	462.3	2094.46	323.007	2094.46	505.67	2094.46	960.178	2094.46	278.364
2096.74	506.22	2096.74	460.2	2096.74	322.448	2096.74	506.44	2096.74	957.664	2096.74	277.939
2099.02	506.11	2099.02	459.8	2099.02	322.517	2099.02	506.77	2099.02	959.479	2099.02	277.576
2101.3	505.67	2101.3	458.8	2101.3	323.287	2101.3	506.11	2101.3	960.876	2101.3	278.727
2103.58	506.55	2103.58	459.6	2103.58	323.566	2103.58	506.66	2103.58	959.479	2103.58	278.061
2105.85	506.88	2105.85	460.3	2105.85	322.797	2105.85	506.11	2105.85	959.898	2105.85	279.03
2108.13	505.01	2108.13	459.5	2108.13	322.657	2108.13	505.89	2108.13	959.898	2108.13	278.424
2110.41	504.9	2110.41	460.2	2110.41	322.378	2110.41	504.02	2110.41	961.575	2110.41	278.545
2112.68	504.35	2112.68	460.3	2112.68	322.727	2112.68	506.22	2112.68	959.759	2112.68	279.152
2114.96	505.12	2114.96	459.8	2114.96	322.937	2114.96	504.68	2114.96	961.714	2114.96	277.636
2117.23	505.56	2117.23	461.1	2117.23	323.497	2117.23	506.22	2117.23	960.876	2117.23	278.97
2119.5	505.78	2119.5	459.7	2119.5	322.098	2119.5	505.01	2119.5	959.898	2119.5	277.03
2121.78	503.58	2121.78	460.9	2121.78	321.888	2121.78	504.68	2121.78	958.362	2121.78	278.424
2124.05	505.78	2124.05	460.2	2124.05	323.497	2124.05	506.55	2124.05	960.876	2124.05	277.939
2126.32	506	2126.32	461.4	2126.32	323.147	2126.32	506.66	2126.32	957.943	2126.32	278.121
2128.59	505.67	2128.59	460	2128.59	323.077	2128.59	507.21	2128.59	961.295	2128.59	278.424
2130.86	505.45	2130.86	459.8	2130.86	323.357	2130.86	506	2130.86	958.781	2130.86	278.485
2133.13	506	2133.13	460.4	2133.13	323.916	2133.13	507.1	2133.13	960.597	2133.13	279.394
2135.4	506.44	2135.4	461.2	2135.4	323.636	2135.4	505.12	2135.4	960.038	2135.4	278.303
2137.67	506.22	2137.67	460.6	2137.67	323.147	2137.67	504.35	2137.67	961.016	2137.67	278.182
2139.94	506.33	2139.94	460.5	2139.94	323.566	2139.94	506.22	2139.94	962.413	2139.94	278
2142.2	507.1	2142.2	460.6	2142.2	323.287	2142.2	504.57	2142.2	958.781	2142.2	278.788
2144.47	507.98	2144.47	459	2144.47	323.217	2144.47	506.22	2144.47	958.781	2144.47	278.182
2146.73	504.79	2146.73	460.5	2146.73	324.196	2146.73	505.78	2146.73	960.597	2146.73	278.121
2149	507.54	2149	460.7	2149	323.077	2149	506.33	2149	959.34	2149	278.545
2151.26	505.78	2151.26	460.8	2151.26	323.077	2151.26	506.33	2151.26	960.317	2151.26	278.242
2153.53	506.77	2153.53	460.9	2153.53	322.867	2153.53	506	2153.53	960.597	2153.53	277.939
2155.79	506.11	2155.79	460.3	2155.79	322.587	2155.79	505.67	2155.79	960.038	2155.79	278.667
2158.05	506.33	2158.05	459.4	2158.05	322.797	2158.05	506.55	2158.05	960.457	2158.05	278.364
2160.31	507.65	2160.31	461	2160.31	323.077	2160.31	506.77	2160.31	958.222	2160.31	278.424
2162.58	505.45	2162.58	460	2162.58	324.685	2162.58	507.43	2162.58	961.156	2162.58	278.545
2164.84	506.88	2164.84	460.3	2164.84	323.077	2164.84	505.67	2164.84	960.457	2164.84	278.788
2167.1	506.66	2167.1	460.2	2167.1	323.566	2167.1	506	2167.1	957.943	2167.1	277.939
2169.35	506.11	2169.35	461	2169.35	322.448	2169.35	507.65	2169.35	960.876	2169.35	277.879
2171.61	506.22	2171.61	460.2	2171.61	323.217	2171.61	506.88	2171.61	961.854	2171.61	277.758
2173.87	505.67	2173.87	460.5	2173.87	323.497	2173.87	504.35	2173.87	959.2	2173.87	278.545
2176.13	506.55	2176.13	459.2	2176.13	323.427	2176.13	506.33	2176.13	959.479	2176.13	278.061
2178.38	507.1	2178.38	459.7	2178.38	323.566	2178.38	506.88	2178.38	961.156	2178.38	277.939
2180.64	505.56	2180.64	460.5	2180.64	323.706	2180.64	506.33	2180.64	958.362	2180.64	277.394
2182.89	506.22	2182.89	460.6	2182.89	323.497	2182.89	508.53	2182.89	958.781	2182.89	278.364
2185.15	506.11	2185.15	459.7	2185.15	323.147	2185.15	504.79	2185.15	960.178	2185.15	278.727
2187.4	506.11	2187.4	460.1	2187.4	323.636	2187.4	505.45	2187.4	957.803	2187.4	278.727
2189.66	506.11	2189.66	461.1	2189.66	322.448	2189.66	506.22	2189.66	963.251	2189.66	278.061
2191.91	506.33	2191.91	459.7	2191.91	325.035	2191.91	506.88	2191.91	959.898	2191.91	278.606
2194.16	506.55	2194.16	460.3	2194.16	322.867	2194.16	505.34	2194.16	959.759	2194.16	279.03
2196.41	507.1	2196.41	460.9	2196.41	322.937	2196.41	506.44	2196.41	961.994	2196.41	278.364
2198.66	506.33	2198.66	461	2198.66	323.636	2198.66	506.77	2198.66	961.575	2198.66	279.515
2200.91	505.34	2200.91	460.3	2200.91	322.727	2200.91	506.44	2200.91	959.898	2200.91	278.788
2203.16	506.11	2203.16	460.1	2203.16	323.217	2203.16	505.56	2203.16	959.479	2203.16	278.364
2205.41	505.34	2205.41	460.8	2205.41	324.476	2205.41	506.44	2205.41	961.575	2205.41	278.424
2207.66	506.44	2207.66	460.4	2207.66	323.147	2207.66	506.33	2207.66	960.178	2207.66	278.121
2209.91	505.01	2209.91	460.6	2209.91	324.056	2209.91	504.57	2209.91	961.016	2209.91	278.303
2212.15	505.23	2212.15	459.4	2212.15	323.287	2212.15	506.88	2212.15	960.597	2212.15	277.818
2214.4	506.33	2214.4	459.6	2214.4	322.587	2214.4	506.66	2214.4	959.479	2214.4	278.545
2216.64	505.45	2216.64	460.6	2216.64	324.126	2216.64	504.46	2216.64	959.759	2216.64	278.303
2218.89	506.99	2218.89	460.3	2218.89	323.007	2218.89	505.67	2218.89	958.362	2218.89	278.545
2221.13	504.79	2221.13	460.4	2221.13	323.427	2221.13	505.56	2221.13	960.178	2221.13	278.606
2223.37	505.89	2223.37	459.3	2223.37	323.706	2223.37	506.44	2223.37	958.781	2223.37	278.424
2225.62	506.44	2225.62	458.7	2225.62	323.287	2225.62	505.78	2225.62	960.597	2225.62	278.242
2227.86	504.24	2227.86	459.8	2227.86	324.056	2227.86	504.79	2227.86	958.502	2227.86	279.273
2230.1	506	2230.1	460.9	2230.1	323.357	2230.1	506.44	2230.1	960.317	2230.1	278.121
2232.34	507.43	2232.34	459.9	2232.34	323.497	2232.34	505.78	2232.34	959.898	2232.34	278
2234.58	506.22	2234.58	460	2234.58	323.846	2234.58	505.78	2234.58	962.971	2234.58	278.182
2236.82	506	2236.82	460.6	2236.82	323.357	2236.82	506.88	2236.82	960.736	2236.82	278.667
2239.06	506.55	2239.06	458.7	2239.06	322.308	2239.06	505.45	2239.06	960.317	2239.06	278.364
2241.3	506.66	2241.3	460.2	2241.3	323.846	2241.3	505.67	2241.3	961.156	2241.3	278.424
2243.54	505.56	2243.54	460.8	2243.54	322.587	2243.54	506.22	2243.54	961.016	2243.54	278.545
2245.77	505.45	2245.77	461	2245.77	323.217	2245.77	505.56	2245.77	961.714	2245.77	278.242
2248.01	505.56	2248.01	461.2	2248.01	323.427	2248.01	505.01	2248.01	959.479	2248.01	278.545
2250.24	506.88	2250.24	460	2250.24	323.147	2250.24	505.89	2250.24	961.714	2250.24	279.152
2252.48	506.22	2252.48	460.5	2252.48	323.217	2252.48	507.65	2252.48	961.156	2252.48	278.606
2254.71	505.78	2254.71	460.5	2254.71	324.056	2254.71	506.44	2254.71	960.178	2254.71	277.697
2256.95	505.78	2256.95	459.9	2256.95	323.007	2256.95	505.12	2256.95	960.178	2256.95	278.667
2259.18	505.34	2259.18	461.2	2259.18	323.706	2259.18	505.67	2259.18	960.876	2259.18	277.879
2261.41	505.23	2261.41	460.8	2261.41	324.615	2261.41	506.77	2261.41	958.641	2261.41	278.242
2263.64	505.12	2263.64	460.7	2263.64	323.497	2263.64	506.66	2263.64	959.619	2263.64	278.727
2265.88	505.78	2265.88	460.9	2265.88	324.196	2265.88	504.9	2265.88	959.898	2265.88	278.788
2268.11	506.55	2268.11	460.2	2268.11	323.427	2268.11	507.54	2268.11	961.714	2268.11	278.909
2270.34	506.88	2270.34	461.4	2270.34	323.846	2270.34	506.33	2270.34	959.898	2270.34	277.576
2272.57	506	2272.57	459.3	2272.57	323.357	2272.57	506.22	2272.57	960.876	2272.57	278.061
2274.79	505.01	2274.79	460.4	2274.79	323.566	2274.79	505.89	2274.79	959.898	2274.79	278.242
2277.02	507.87	2277.02	461.5	2277.02	324.056	2277.02	505.78	2277.02	959.898	2277.02	278.303
2279.25	506.33	2279.25	459.6	2279.25	324.196	2279.25	507.32	2279.25	961.156	2279.25	278.424
2281.48	505.67	2281.48	459.5	2281.48	323.636	2281.48	504.9	2281.48	961.854	2281.48	277.03
2283.7	506	2283.7	461.1	2283.7	323.217	2283.7	507.32	2283.7	960.597	2283.7	279.515
2285.93	507.21	2285.93	460.1	2285.93	323.706	2285.93	506.11	2285.93	959.759	2285.93	277.879
2288.15	506.66	2288.15	460.2	2288.15	323.217	2288.15	506.11	2288.15	961.016	2288.15	278.182
2290.38	506.99	2290.38	459.5	2290.38	324.196	2290.38	506.55	2290.38	960.597	2290.38	278.667
2292.6	506.99	2292.6	459.9	2292.6	323.427	2292.6	506.99	2292.6	961.714	2292.6	278.364
2294.82	506.99	2294.82	461.4	2294.82	322.937	2294.82	506.11	2294.82	959.06	2294.82	278.364
2297.04	506.99	2297.04	460.3	2297.04	324.196	2297.04	506.22	2297.04	962.133	2297.04	278.545
2299.27	506.66	2299.27	461.7	2299.27	323.916	2299.27	506	2299.27	961.156	2299.27	277.636
2301.49	506.66	2301.49	460.9	2301.49	323.357	2301.49	506	2301.49	960.876	2301.49	278.182
2303.71	506.88	2303.71	460.7	2303.71	324.336	2303.71	505.89	2303.71	958.641	2303.71	277.697
2305.93	506.55	2305.93	460.6	2305.93	323.427	2305.93	507.32	2305.93	961.156	2305.93	278.667
2308.14	506	2308.14	460.6	2308.14	323.986	2308.14	507.32	2308.14	961.295	2308.14	278.788
2310.36	505.67	2310.36	459.5	2310.36	324.266	2310.36	505.78	2310.36	960.597	2310.36	277.818
2312.58	507.87	2312.58	460.7	2312.58	323.636	2312.58	505.78	2312.58	958.781	2312.58	278.424
2314.8	504.57	2314.8	460	2314.8	323.636	2314.8	505.23	2314.8	961.156	2314.8	279.273
2317.01	506.33	2317.01	461.4	2317.01	323.916	2317.01	506.99	2317.01	959.34	2317.01	277.879
2319.23	507.65	2319.23	461.1	2319.23	323.706	2319.23	505.89	2319.23	961.575	2319.23	279.394
2321.44	506.77	2321.44	461.2	2321.44	323.497	2321.44	507.32	2321.44	961.295	2321.44	279.212
2323.66	506.44	2323.66	460.5	2323.66	323.986	2323.66	505.89	2323.66	960.736	2323.66	279.091
2325.87	507.98	2325.87	460	2325.87	323.427	2325.87	505.56	2325.87	961.156	2325.87	279.03
2328.09	506.77	2328.09	460.4	2328.09	324.545	2328.09	506.88	2328.09	959.898	2328.09	278
2330.3	506.77	2330.3	460.3	2330.3	322.937	2330.3	507.43	2330.3	960.597	2330.3	279.03
2332.51	505.56	2332.51	459.8	2332.51	323.846	2332.51	507.76	2332.51	960.178	2332.51	277.939
2334.72	505.89	2334.72	460.6	2334.72	323.357	2334.72	506.22	2334.72	959.34	2334.72	279.152
2336.93	506.44	2336.93	459.8	2336.93	324.196	2336.93	506.99	2336.93	961.156	2336.93	278.545
2339.14	507.21	2339.14	462	2339.14	323.077	2339.14	505.89	2339.14	963.53	2339.14	278.606
2341.35	506.44	2341.35	461.2	2341.35	324.755	2341.35	506	2341.35	959.759	2341.35	278.182
2343.56	506	2343.56	461.6	2343.56	323.776	2343.56	504.9	2343.56	963.111	2343.56	278.909
2345.77	507.21	2345.77	460.4	2345.77	323.776	2345.77	505.56	2345.77	959.619	2345.77	278
2347.98	506.88	2347.98	460.3	2347.98	324.126	2347.98	506.44	2347.98	962.413	2347.98	278.788
2350.18	507.32	2350.18	459.6	2350.18	323.147	2350.18	507.1	2350.18	959.759	2350.18	277.758
2352.39	507.76	2352.39	461.1	2352.39	323.077	2352.39	507.43	2352.39	960.317	2352.39	278.909
2354.6	506.11	2354.6	460.6	2354.6	323.497	2354.6	506.44	2354.6	960.038	2354.6	278.182
2356.8	506.44	2356.8	461	2356.8	323.566	2356.8	505.56	2356.8	961.575	2356.8	278.97
2359	506	2359	460.2	2359	323.776	2359	507.21	2359	959.759	2359	278.545
2361.21	506.99	2361.21	459.6	2361.21	323.497	2361.21	507.1	2361.21	959.619	2361.21	277.879
2363.41	507.54	2363.41	461.8	2363.41	323.986	2363.41	506.55	2363.41	959.898	2363.41	278.303
2365.61	508.86	2365.61	461.8	2365.61	324.056	2365.61	506.66	2365.61	961.016	2365.61	278.667
2367.82	506.66	2367.82	460.3	2367.82	323.287	2367.82	506.99	2367.82	959.759	2367.82	278.121
2370.02	506.44	2370.02	462.4	2370.02	323.916	2370.02	507.98	2370.02	959.759	2370.02	278.303
2372.22	508.09	2372.22	461.6	2372.22	324.685	2372.22	508.2	2372.22	961.295	2372.22	278.97
2374.42	507.1	2374.42	460.5	2374.42	324.126	2374.42	507.65	2374.42	961.295	2374.42	279.212
2376.62	507.76	2376.62	461.6	2376.62	323.706	2376.62	506.77	2376.62	958.502	2376.62	277.818
2378.81	506.55	2378.81	461.8	2378.81	324.406	2378.81	506.88	2378.81	961.016	2378.81	278.061
2381.01	507.65	2381.01	460.7	2381.01	323.497	2381.01	507.98	2381.01	960.038	2381.01	278.848
2383.21	507.32	2383.21	461.2	2383.21	323.427	2383.21	507.65	2383.21	962.273	2383.21	278.727
2385.41	507.43	2385.41	460.7	2385.41	324.685	2385.41	508.09	2385.41	960.876	2385.41	279.273
2387.6	507.54	2387.6	461	2387.6	324.825	2387.6	506.99	2387.6	961.854	2387.6	279.03
2389.8	507.98	2389.8	461.9	2389.8	323.217	2389.8	507.43	2389.8	961.714	2389.8	278.606
2391.99	507.21	2391.99	461.8	2391.99	324.825	2391.99	507.76	2391.99	962.273	2391.99	278.606
2394.19	507.43	2394.19	461.3	2394.19	325.105	2394.19	507.54	2394.19	962.273	2394.19	278.485
2396.38	508.53	2396.38	460.4	2396.38	325.804	2396.38	506	2396.38	961.016	2396.38	279.515
2398.57	507.87	2398.57	462.4	2398.57	325.175	2398.57	507.54	2398.57	961.295	2398.57	279.091
2400.77	507.32	2400.77	463.4	2400.77	324.685	2400.77	506.88	2400.77	961.295	2400.77	279.758
2402.96	507.87	2402.96	461.6	2402.96	323.916	2402.96	507.87	2402.96	960.597	2402.96	279.333
2405.15	507.54	2405.15	463.6	2405.15	324.476	2405.15	507.76	2405.15	963.81	2405.15	278.97
2407.34	509.08	2407.34	462.1	2407.34	324.196	2407.34	508.2	2407.34	959.2	2407.34	280.121
2409.53	507.76	2409.53	462.1	2409.53	324.755	2409.53	506.66	2409.53	963.111	2409.53	279.091
2411.72	508.75	2411.72	462.5	2411.72	325.524	2411.72	508.2	2411.72	961.714	2411.72	280.727
2413.91	508.42	2413.91	461.4	2413.91	324.755	2413.91	507.87	2413.91	963.81	2413.91	280.061
2416.1	509.19	2416.1	461.8	2416.1	324.825	2416.1	509.08	2416.1	960.876	2416.1	280.545
2418.28	509.3	2418.28	462.4	2418.28	325.035	2418.28	508.09	2418.28	960.736	2418.28	279.576
2420.47	508.64	2420.47	462.3	2420.47	326.783	2420.47	508.86	2420.47	961.575	2420.47	280.364
2422.66	508.53	2422.66	462.6	2422.66	325.245	2422.66	507.65	2422.66	961.156	2422.66	279.152
2424.84	508.97	2424.84	463.2	2424.84	325.664	2424.84	509.3	2424.84	961.435	2424.84	280.485
2427.03	509.85	2427.03	462.7	2427.03	325.734	2427.03	508.31	2427.03	963.67	2427.03	280.242
2429.21	510.29	2429.21	463.4	2429.21	325.385	2429.21	508.86	2429.21	961.994	2429.21	281.212
2431.4	507.32	2431.4	462.9	2431.4	326.294	2431.4	508.64	2431.4	962.413	2431.4	280.606
2433.58	508.86	2433.58	462.8	2433.58	325.315	2433.58	508.75	2433.58	960.597	2433.58	281.273
2435.76	509.19	2435.76	463.2	2435.76	326.993	2435.76	507.76	2435.76	960.597	2435.76	280.303
2437.94	509.52	2437.94	461.6	2437.94	326.154	2437.94	510.18	2437.94	961.295	2437.94	281.455
2440.12	509.08	2440.12	463.8	2440.12	326.434	2440.12	508.31	2440.12	960.597	2440.12	279.939
2442.3	507.87	2442.3	462.6	2442.3	325.804	2442.3	509.74	2442.3	962.832	2442.3	280.364
2444.48	508.2	2444.48	463	2444.48	326.364	2444.48	508.75	2444.48	962.413	2444.48	281.515
2446.66	507.87	2446.66	462.6	2446.66	326.643	2446.66	508.75	2446.66	964.089	2446.66	281.152
2448.84	508.53	2448.84	461.8	2448.84	326.294	2448.84	509.19	2448.84	961.994	2448.84	281.455
2451.02	509.19	2451.02	463.6	2451.02	326.294	2451.02	507.76	2451.02	961.714	2451.02	281.394
2453.2	509.08	2453.2	462.5	2453.2	326.713	2453.2	509.19	2453.2	961.994	2453.2	281.697
2455.37	508.75	2455.37	461.9	2455.37	325.594	2455.37	509.3	2455.37	965.067	2455.37	281.152
2457.55	510.18	2457.55	463.6	2457.55	326.084	2457.55	508.2	2457.55	961.156	2457.55	281.879
2459.73	507.1	2459.73	464.1	2459.73	326.084	2459.73	509.08	2459.73	964.229	2459.73	281.576
2461.9	509.3	2461.9	463.1	2461.9	326.014	2461.9	507.76	2461.9	964.229	2461.9	281.03
2464.08	509.52	2464.08	461.6	2464.08	327.133	2464.08	508.97	2464.08	961.575	2464.08	281.818
2466.25	508.75	2466.25	462.3	2466.25	326.434	2466.25	508.97	2466.25	964.787	2466.25	281.576
2468.42	509.52	2468.42	462.9	2468.42	325.524	2468.42	507.32	2468.42	961.295	2468.42	281.212
2470.6	507.54	2470.6	462.9	2470.6	325.315	2470.6	507.98	2470.6	961.994	2470.6	281.394
2472.77	508.42	2472.77	462.9	2472.77	326.713	2472.77	508.75	2472.77	960.597	2472.77	280.848
2474.94	508.31	2474.94	462.8	2474.94	326.154	2474.94	507.87	2474.94	961.714	2474.94	281.091
2477.11	508.75	2477.11	462.9	2477.11	325.874	2477.11	508.09	2477.11	963.67	2477.11	280.424
2479.28	508.53	2479.28	462.5	2479.28	324.615	2479.28	508.75	2479.28	961.575	2479.28	280.727
2481.45	509.52	2481.45	461.5	2481.45	325.874	2481.45	507.98	2481.45	961.854	2481.45	280.061
2483.62	509.52	2483.62	462.3	2483.62	325.385	2483.62	507.87	2483.62	963.949	2483.62	280.606
2485.79	509.52	2485.79	461	2485.79	325.385	2485.79	507.87	2485.79	962.552	2485.79	280.667
2487.95	506.55	2487.95	462.3	2487.95	326.434	2487.95	506.99	2487.95	963.111	2487.95	280.061
2490.12	510.95	2490.12	463.1	2490.12	325.105	2490.12	507.98	2490.12	962.971	2490.12	280.606
2492.29	510.29	2492.29	464.8	2492.29	326.853	2492.29	507.54	2492.29	962.133	2492.29	280.182
2494.45	508.2	2494.45	462.3	2494.45	324.615	2494.45	508.75	2494.45	964.089	2494.45	281.03
2496.62	508.53	2496.62	462.2	2496.62	324.825	2496.62	508.31	2496.62	965.346	2496.62	280.182
2498.78	509.08	2498.78	462.7	2498.78	324.825	2498.78	508.75	2498.78	962.692	2498.78	280
2500.95	508.53	2500.95	462.8	2500.95	326.853	2500.95	508.2	2500.95	961.156	2500.95	281.515
2503.11	508.86	2503.11	464	2503.11	325.385	2503.11	508.75	2503.11	962.133	2503.11	280.727
2505.27	509.52	2505.27	462	2505.27	325.105	2505.27	507.87	2505.27	961.714	2505.27	279.636
2507.43	508.97	2507.43	462.6	2507.43	325.315	2507.43	510.73	2507.43	962.413	2507.43	280.424
2509.6	509.52	2509.6	463.6	2509.6	325.315	2509.6	509.85	2509.6	964.787	2509.6	279.939
2511.76	507.98	2511.76	462.5	2511.76	325.524	2511.76	508.75	2511.76	962.413	2511.76	280.606
2513.92	508.53	2513.92	464.1	2513.92	325.664	2513.92	510.18	2513.92	961.575	2513.92	279.636
2516.08	511.39	2516.08	463	2516.08	325.455	2516.08	508.75	2516.08	962.832	2516.08	279.939
2518.24	511.39	2518.24	462.5	2518.24	326.014	2518.24	508.42	2518.24	961.016	2518.24	279.879
2520.39	510.62	2520.39	461.9	2520.39	325.874	2520.39	508.42	2520.39	959.898	2520.39	281.03
2522.55	510.73	2522.55	463	2522.55	327.203	2522.55	507.54	2522.55	962.273	2522.55	280.909
2524.71	509.96	2524.71	463.1	2524.71	325.245	2524.71	507.98	2524.71	962.273	2524.71	280.727
2526.87	508.75	2526.87	464.2	2526.87	326.154	2526.87	510.18	2526.87	963.53	2526.87	280.545
2529.02	509.08	2529.02	463.8	2529.02	325.734	2529.02	508.86	2529.02	960.736	2529.02	280.303
2531.18	510.95	2531.18	463.1	2531.18	326.783	2531.18	510.29	2531.18	964.787	2531.18	280.485
2533.33	510.4	2533.33	463.6	2533.33	326.573	2533.33	510.07	2533.33	962.413	2533.33	280.727
2535.49	510.84	2535.49	464	2535.49	325.874	2535.49	509.85	2535.49	964.229	2535.49	281.455
2537.64	509.63	2537.64	463.4	2537.64	326.923	2537.64	510.29	2537.64	963.111	2537.64	281.212
2539.79	508.86	2539.79	462	2539.79	326.084	2539.79	508.97	2539.79	963.251	2539.79	280.545
2541.94	511.17	2541.94	464.8	2541.94	326.713	2541.94	509.85	2541.94	961.714	2541.94	281.394
2544.1	509.63	2544.1	464.8	2544.1	326.713	2544.1	511.06	2544.1	961.714	2544.1	280.909
2546.25	511.17	2546.25	463.6	2546.25	326.783	2546.25	509.41	2546.25	964.368	2546.25	280.424
2548.4	511.28	2548.4	464.1	2548.4	326.853	2548.4	508.86	2548.4	963.67	2548.4	280.545
2550.55	511.83	2550.55	464	2550.55	326.993	2550.55	510.07	2550.55	965.346	2550.55	280.97
2552.7	510.07	2552.7	463.6	2552.7	327.762	2552.7	510.4	2552.7	963.53	2552.7	280.727
2554.85	510.51	2554.85	463.5	2554.85	326.993	2554.85	509.52	2554.85	963.67	2554.85	280.909
2556.99	511.94	2556.99	464.7	2556.99	326.294	2556.99	509.96	2556.99	962.832	2556.99	281.576
2559.14	511.94	2559.14	464.3	2559.14	326.224	2559.14	508.86	2559.14	962.552	2559.14	280.303
2561.29	511.83	2561.29	464	2561.29	326.294	2561.29	510.07	2561.29	964.229	2561.29	281.212
2563.43	511.83	2563.43	464.5	2563.43	327.902	2563.43	510.4	2563.43	963.949	2563.43	280.424
2565.58	510.73	2565.58	464.3	2565.58	327.552	2565.58	508.97	2565.58	965.486	2565.58	281.333
2567.73	511.39	2567.73	465.2	2567.73	327.203	2567.73	510.18	2567.73	964.229	2567.73	281.515
2569.87	512.05	2569.87	464.5	2569.87	326.084	2569.87	510.73	2569.87	962.832	2569.87	280.667
2572.01	511.28	2572.01	465.7	2572.01	326.993	2572.01	509.3	2572.01	961.295	2572.01	281.636
2574.16	513.92	2574.16	466	2574.16	326.783	2574.16	509.08	2574.16	961.994	2574.16	281.212
2576.3	512.16	2576.3	464	2576.3	326.573	2576.3	509.3	2576.3	963.111	2576.3	281.091
2578.44	512.71	2578.44	465	2578.44	328.392	2578.44	510.51	2578.44	964.229	2578.44	281.03
2580.58	512.6	2580.58	464.3	2580.58	328.182	2580.58	509.63	2580.58	963.949	2580.58	281.333
2582.72	515.13	2582.72	466.1	2582.72	327.343	2582.72	511.06	2582.72	964.508	2582.72	281.758
2584.86	515.46	2584.86	465.7	2584.86	326.993	2584.86	510.62	2584.86	962.832	2584.86	282.788
2587	513.37	2587	466.5	2587	328.531	2587	510.73	2587	963.949	2587	281.697
2589.14	514.58	2589.14	466.1	2589.14	326.573	2589.14	512.71	2589.14	963.53	2589.14	282.364
2591.28	513.04	2591.28	466.9	2591.28	327.972	2591.28	510.18	2591.28	964.368	2591.28	282.121
2593.42	513.48	2593.42	466	2593.42	328.601	2593.42	509.3	2593.42	965.346	2593.42	281.212
2595.56	516.01	2595.56	468.1	2595.56	328.671	2595.56	510.51	2595.56	966.324	2595.56	282.606
2597.69	515.57	2597.69	467.1	2597.69	328.392	2597.69	512.16	2597.69	964.508	2597.69	281.879
2599.83	516.12	2599.83	468.3	2599.83	329.51	2599.83	513.7	2599.83	966.324	2599.83	282.303
2601.96	516.56	2601.96	467.1	2601.96	328.811	2601.96	512.6	2601.96	962.692	2601.96	283.576
2604.1	518.1	2604.1	465.8	2604.1	329.161	2604.1	513.15	2604.1	967.162	2604.1	283.758
2606.23	517.22	2606.23	467.8	2606.23	329.65	2606.23	511.61	2606.23	967.581	2606.23	283.636
2608.37	515.24	2608.37	469.9	2608.37	330.07	2608.37	511.61	2608.37	965.765	2608.37	283.939
2610.5	518.98	2610.5	468.9	2610.5	329.65	2610.5	513.48	2610.5	968	2610.5	284.061
2612.63	519.42	2612.63	467.8	2612.63	331.329	2612.63	512.05	2612.63	966.463	2612.63	284.303
2614.76	519.97	2614.76	469.3	2614.76	331.049	2614.76	513.48	2614.76	968.14	2614.76	284.061
2616.9	520.41	2616.9	470.3	2616.9	330.839	2616.9	514.58	2616.9	966.463	2616.9	284.485
2619.03	522.17	2619.03	471.8	2619.03	331.329	2619.03	513.59	2619.03	966.324	2619.03	285.818
2621.16	523.05	2621.16	470.6	2621.16	333.566	2621.16	515.35	2621.16	968	2621.16	285.697
2623.29	523.38	2623.29	472.6	2623.29	333.357	2623.29	513.92	2623.29	968.838	2623.29	286.485
2625.42	522.28	2625.42	471.3	2625.42	333.636	2625.42	515.9	2625.42	970.375	2625.42	285.758
2627.54	524.59	2627.54	472.5	2627.54	332.238	2627.54	517.11	2627.54	969.676	2627.54	288.182
2629.67	523.93	2629.67	474.5	2629.67	333.986	2629.67	517.11	2629.67	967.721	2629.67	288.242
2631.8	525.8	2631.8	473.3	2631.8	335.944	2631.8	518.54	2631.8	970.095	2631.8	287.939
2633.92	526.35	2633.92	473.6	2633.92	334.755	2633.92	518.32	2633.92	967.86	2633.92	289.697
2636.05	526.35	2636.05	475.1	2636.05	337.622	2636.05	516.56	2636.05	972.749	2636.05	289.333
2638.18	529.76	2638.18	475.9	2638.18	337.622	2638.18	520.74	2638.18	971.213	2638.18	290.606
2640.3	529.43	2640.3	477	2640.3	337.413	2640.3	520.08	2640.3	970.654	2640.3	291.03
2642.42	530.64	2642.42	475.6	2642.42	339.231	2642.42	520.08	2642.42	973.168	2642.42	292.303
2644.55	530.09	2644.55	478.8	2644.55	340.35	2644.55	522.83	2644.55	973.168	2644.55	292.485
2646.67	534.49	2646.67	480.3	2646.67	342.028	2646.67	524.04	2646.67	977.917	2646.67	293.697
2648.79	532.18	2648.79	480.2	2648.79	342.378	2648.79	524.81	2648.79	973.029	2648.79	294.909
2650.92	535.81	2650.92	480.7	2650.92	343.147	2650.92	524.15	2650.92	977.079	2650.92	297.455
2653.04	534.49	2653.04	479.6	2653.04	346.364	2653.04	526.24	2653.04	975.962	2653.04	297.939
2655.16	537.79	2655.16	482.2	2655.16	346.084	2655.16	528.22	2655.16	976.66	2655.16	299.394
2657.28	535.04	2657.28	481.8	2657.28	347.063	2657.28	526.13	2657.28	980.432	2657.28	302.424
2659.4	538.23	2659.4	484	2659.4	351.748	2659.4	529.54	2659.4	981.829	2659.4	302.727
2661.51	537.68	2661.51	484.3	2661.51	350.909	2661.51	529.1	2661.51	981.689	2661.51	304.545
2663.63	538.01	2663.63	483.7	2663.63	352.238	2663.63	533.06	2663.63	984.902	2663.63	305.879
2665.75	537.57	2665.75	484.9	2665.75	352.448	2665.75	533.72	2665.75	986.717	2665.75	305.576
2667.87	540.65	2667.87	484.9	2667.87	351.608	2667.87	532.62	2667.87	985.181	2667.87	309.636
2669.98	539	2669.98	485.6	2669.98	354.056	2669.98	534.27	2669.98	988.813	2669.98	312.545
2672.1	541.86	2672.1	486.3	2672.1	355.594	2672.1	539.77	2672.1	991.187	2672.1	313.515
2674.22	539.88	2674.22	486.2	2674.22	356.923	2674.22	538.67	2674.22	990.908	2674.22	316.424
2676.33	539.55	2676.33	490.3	2676.33	360.629	2676.33	540.21	2676.33	996.495	2676.33	320
2678.44	538.34	2678.44	487.2	2678.44	361.119	2678.44	542.08	2678.44	994.121	2678.44	320.121
2680.56	538.78	2680.56	486.8	2680.56	360.49	2680.56	540.76	2680.56	994.121	2680.56	323.394
2682.67	535.92	2682.67	487	2682.67	358.042	2682.67	541.09	2682.67	998.032	2682.67	323.818
2684.78	535.48	2684.78	486.3	2684.78	360.21	2684.78	541.75	2684.78	997.892	2684.78	326.788
2686.89	536.14	2686.89	486.4	2686.89	363.776	2686.89	544.61	2686.89	999.848	2686.89	328.667
2689.01	537.02	2689.01	487.5	2689.01	364.755	2689.01	542.41	2689.01	1001.52	2689.01	330.364
2691.12	531.96	2691.12	484.4	2691.12	361.399	2691.12	544.5	2691.12	999.429	2691.12	327.939
2693.23	530.64	2693.23	485.4	2693.23	362.448	2693.23	546.15	2693.23	999.568	2693.23	333.515
2695.34	533.06	2695.34	484	2695.34	360.629	2695.34	544.61	2695.34	1004.18	2695.34	331.333
2697.44	529.43	2697.44	483.1	2697.44	360.42	2697.44	546.15	2697.44	1003.62	2697.44	328.909
2699.55	530.86	2699.55	484.2	2699.55	358.252	2699.55	541.86	2699.55	1002.92	2699.55	331.333
2701.66	529.87	2701.66	479.6	2701.66	357.552	2701.66	543.4	2701.66	1001.8	2701.66	329.697
2703.77	528	2703.77	481.3	2703.77	358.112	2703.77	540.65	2703.77	999.568	2703.77	327.758
2705.87	527.56	2705.87	479.8	2705.87	358.042	2705.87	540.43	2705.87	998.451	2705.87	326.97
2707.98	525.58	2707.98	480.2	2707.98	356.853	2707.98	539	2707.98	1000.83	2707.98	324.485
2710.08	528.11	2710.08	479.3	2710.08	353.986	2710.08	537.46	2710.08	997.333	2710.08	323.091
2712.19	525.36	2712.19	478.4	2712.19	352.448	2712.19	537.57	2712.19	996.216	2712.19	320.788
2714.29	524.26	2714.29	476.3	2714.29	350.28	2714.29	537.68	2714.29	993.562	2714.29	319.394
2716.4	523.38	2716.4	475.9	2716.4	346.154	2716.4	532.62	2716.4	990.07	2716.4	318.121
2718.5	521.4	2718.5	475.8	2718.5	348.601	2718.5	534.27	2718.5	995.517	2718.5	313.879
2720.6	523.71	2720.6	473.9	2720.6	344.755	2720.6	532.07	2720.6	987.416	2720.6	312.242
2722.7	520.52	2722.7	473	2722.7	346.154	2722.7	530.31	2722.7	988.114	2722.7	309.212
2724.8	521.29	2724.8	472.2	2724.8	343.916	2724.8	528.77	2724.8	986.857	2724.8	307.697
2726.9	519.53	2726.9	474.2	2726.9	342.587	2726.9	528.77	2726.9	987.835	2726.9	307.394
2729	520.08	2729	472.6	2729	341.119	2729	523.82	2729	984.762	2729	304.121
2731.1	518.65	2731.1	472.3	2731.1	340.35	2731.1	524.92	2731.1	984.622	2731.1	301.939
2733.2	519.42	2733.2	470.9	2733.2	340.14	2733.2	524.04	2733.2	984.343	2733.2	299.758
2735.3	518.65	2735.3	468.5	2735.3	339.86	2735.3	524.92	2735.3	981.13	2735.3	299.515
2737.4	517.99	2737.4	470	2737.4	338.252	2737.4	523.49	2737.4	980.013	2737.4	298.727
2739.5	517.33	2739.5	471.1	2739.5	338.042	2739.5	520.3	2739.5	976.94	2739.5	294.909
2741.59	516.23	2741.59	466.4	2741.59	337.902	2741.59	519.64	2741.59	975.683	2741.59	293.03
2743.69	516.78	2743.69	468.6	2743.69	336.364	2743.69	518.54	2743.69	974.984	2743.69	293.636
2745.78	516.67	2745.78	468.9	2745.78	334.965	2745.78	519.97	2745.78	975.543	2745.78	292.909
2747.88	516.78	2747.88	468.9	2747.88	334.965	2747.88	516.78	2747.88	976.8	2747.88	292.788
2749.97	513.48	2749.97	469	2749.97	336.434	2749.97	518.65	2749.97	973.727	2749.97	290.667
2752.07	514.03	2752.07	466.5	2752.07	331.538	2752.07	517.88	2752.07	973.727	2752.07	289.818
2754.16	515.57	2754.16	466.5	2754.16	333.077	2754.16	516.78	2754.16	974.286	2754.16	289.697
2756.25	514.47	2756.25	466.6	2756.25	332.098	2756.25	516.23	2756.25	971.492	2756.25	289.758
2758.34	514.03	2758.34	467	2758.34	332.308	2758.34	515.79	2758.34	972.33	2758.34	288.606
2760.43	513.15	2760.43	464.4	2760.43	331.538	2760.43	515.13	2760.43	972.47	2760.43	287.758
2762.53	514.36	2762.53	465.8	2762.53	331.748	2762.53	514.58	2762.53	972.051	2762.53	286.182
2764.62	512.93	2764.62	465.7	2764.62	329.93	2764.62	513.81	2764.62	969.397	2764.62	287.03
2766.7	513.15	2766.7	465.1	2766.7	330.699	2766.7	514.14	2766.7	968.838	2766.7	287.091
2768.79	512.93	2768.79	466.1	2768.79	329.65	2768.79	515.24	2768.79	968.978	2768.79	286
2770.88	512.27	2770.88	464.7	2770.88	329.65	2770.88	513.59	2770.88	968.279	2770.88	284.182
2772.97	511.61	2772.97	463.8	2772.97	330.07	2772.97	514.8	2772.97	970.654	2772.97	284.121
2775.06	513.04	2775.06	467.1	2775.06	329.51	2775.06	512.49	2775.06	965.346	2775.06	285.576
2777.14	511.83	2777.14	465.5	2777.14	329.161	2777.14	512.71	2777.14	968.838	2777.14	285.333
2779.23	511.5	2779.23	465.1	2779.23	329.79	2779.23	515.02	2779.23	970.095	2779.23	283.333
2781.32	512.38	2781.32	466.8	2781.32	329.371	2781.32	509.85	2781.32	967.441	2781.32	283.515
2783.4	512.93	2783.4	465.6	2783.4	329.021	2783.4	511.83	2783.4	966.463	2783.4	283.697
2785.48	511.61	2785.48	465.4	2785.48	327.832	2785.48	509.52	2785.48	968.838	2785.48	283.212
2787.57	510.18	2787.57	464.3	2787.57	329.86	2787.57	511.83	2787.57	968	2787.57	283.939
2789.65	511.28	2789.65	464.4	2789.65	328.741	2789.65	512.6	2789.65	966.044	2789.65	283.576
2791.73	509.96	2791.73	463.2	2791.73	328.881	2791.73	512.16	2791.73	966.324	2791.73	282.606
2793.82	510.95	2793.82	465.6	2793.82	328.182	2793.82	511.17	2793.82	967.162	2793.82	282.545
2795.9	512.82	2795.9	464.9	2795.9	328.531	2795.9	511.17	2795.9	965.765	2795.9	282.545
2797.98	511.72	2797.98	463.7	2797.98	327.972	2797.98	510.51	2797.98	964.229	2797.98	281.576
2800.06	512.38	2800.06	464.6	2800.06	328.182	2800.06	511.39	2800.06	967.86	2800.06	282.727
2802.14	511.28	2802.14	465.5	2802.14	328.322	2802.14	511.39	2802.14	966.184	2802.14	281.818
2804.22	511.39	2804.22	463.8	2804.22	328.671	2804.22	509.96	2804.22	964.089	2804.22	282.848
2806.3	510.51	2806.3	464.3	2806.3	327.832	2806.3	510.95	2806.3	967.302	2806.3	282.545
2808.37	511.28	2808.37	464.3	2808.37	327.692	2808.37	509.52	2808.37	964.089	2808.37	281.455
2810.45	510.29	2810.45	464.2	2810.45	327.692	2810.45	511.06	2810.45	963.81	2810.45	282.424
2812.53	511.83	2812.53	463.4	2812.53	326.853	2812.53	510.62	2812.53	966.883	2812.53	283.455
2814.6	511.39	2814.6	464.8	2814.6	327.413	2814.6	511.06	2814.6	966.044	2814.6	282.424
2816.68	512.16	2816.68	463.4	2816.68	327.902	2816.68	510.29	2816.68	962.413	2816.68	281.576
2818.76	511.06	2818.76	465.4	2818.76	326.993	2818.76	510.73	2818.76	964.927	2818.76	282.485
2820.83	511.06	2820.83	463.6	2820.83	326.364	2820.83	510.95	2820.83	966.324	2820.83	281.515
2822.9	512.16	2822.9	464	2822.9	327.692	2822.9	511.17	2822.9	966.324	2822.9	282.364
2824.98	511.61	2824.98	463.4	2824.98	327.902	2824.98	508.97	2824.98	962.133	2824.98	281.394
2827.05	510.29	2827.05	463.5	2827.05	327.762	2827.05	509.41	2827.05	966.184	2827.05	282.667
2829.12	511.72	2829.12	463.9	2829.12	327.133	2829.12	511.17	2829.12	964.089	2829.12	281.212
2831.19	511.83	2831.19	465.4	2831.19	328.322	2831.19	509.08	2831.19	965.486	2831.19	280.667
2833.27	510.95	2833.27	463.8	2833.27	326.923	2833.27	511.39	2833.27	963.111	2833.27	281.758
2835.34	514.03	2835.34	464.8	2835.34	326.713	2835.34	508.2	2835.34	964.648	2835.34	281.091
2837.41	512.16	2837.41	464.1	2837.41	326.294	2837.41	511.06	2837.41	964.508	2837.41	281.152
2839.48	513.15	2839.48	464	2839.48	327.203	2839.48	510.84	2839.48	963.949	2839.48	281.758
2841.54	512.16	2841.54	464.4	2841.54	326.573	2841.54	510.4	2841.54	962.273	2841.54	281.03
2843.61	511.83	2843.61	465.1	2843.61	326.084	2843.61	509.74	2843.61	966.184	2843.61	281.273
2845.68	512.16	2845.68	463.6	2845.68	326.853	2845.68	509.85	2845.68	963.81	2845.68	280.727
2847.75	511.06	2847.75	465.2	2847.75	327.483	2847.75	508.97	2847.75	966.463	2847.75	281.273
2849.81	509.74	2849.81	465.1	2849.81	326.434	2849.81	509.41	2849.81	967.162	2849.81	281.515
2851.88	511.17	2851.88	464	2851.88	327.483	2851.88	511.06	2851.88	964.648	2851.88	281.394
2853.95	512.6	2853.95	465.5	2853.95	328.531	2853.95	510.18	2853.95	964.368	2853.95	281.455
2856.01	510.73	2856.01	462.7	2856.01	327.273	2856.01	510.84	2856.01	966.463	2856.01	281.091
2858.08	512.16	2858.08	464.5	2858.08	326.993	2858.08	510.29	2858.08	965.346	2858.08	280.545
2860.14	513.15	2860.14	464.8	2860.14	327.902	2860.14	511.61	2860.14	965.905	2860.14	280.97
2862.2	512.16	2862.2	465.6	2862.2	327.063	2862.2	510.29	2862.2	964.787	2862.2	281.939
2864.26	512.82	2864.26	464.1	2864.26	328.252	2864.26	509.19	2864.26	964.787	2864.26	282.061
2866.33	512.16	2866.33	463.7	2866.33	328.182	2866.33	510.4	2866.33	964.089	2866.33	281.515
2868.39	512.71	2868.39	464	2868.39	326.923	2868.39	510.51	2868.39	963.111	2868.39	280.848
2870.45	512.6	2870.45	463.7	2870.45	327.343	2870.45	509.63	2870.45	964.927	2870.45	281.273
2872.51	513.15	2872.51	465.8	2872.51	327.203	2872.51	510.51	2872.51	963.251	2872.51	280.909
2874.57	512.05	2874.57	463.5	2874.57	326.783	2874.57	510.73	2874.57	963.53	2874.57	282
2876.63	510.73	2876.63	465	2876.63	327.762	2876.63	508.53	2876.63	965.625	2876.63	280.061
2878.69	512.49	2878.69	465.4	2878.69	327.972	2878.69	510.29	2878.69	964.089	2878.69	281.515
2880.75	513.92	2880.75	465.8	2880.75	327.483	2880.75	511.5	2880.75	964.648	2880.75	281.091
2882.8	514.03	2882.8	464	2882.8	326.713	2882.8	511.06	2882.8	964.089	2882.8	282.364
2884.86	515.57	2884.86	465.2	2884.86	326.713	2884.86	512.49	2884.86	965.206	2884.86	281.515
2886.92	513.15	2886.92	462.1	2886.92	326.923	2886.92	512.05	2886.92	961.994	2886.92	281.152
2888.97	513.92	2888.97	467	2888.97	327.622	2888.97	511.17	2888.97	963.111	2888.97	282.545
2891.03	513.48	2891.03	467.2	2891.03	328.042	2891.03	511.17	2891.03	965.625	2891.03	281.879
2893.08	514.25	2893.08	464.3	2893.08	327.063	2893.08	511.72	2893.08	967.302	2893.08	281.333
2895.14	514.03	2895.14	464.9	2895.14	328.671	2895.14	509.63	2895.14	966.044	2895.14	281.333
2897.19	513.81	2897.19	466.1	2897.19	328.671	2897.19	509.85	2897.19	964.508	2897.19	281.515
2899.24	513.92	2899.24	465.6	2899.24	325.524	2899.24	510.4	2899.24	966.324	2899.24	282.485
2901.3	513.7	2901.3	465.4	2901.3	328.322	2901.3	510.84	2901.3	968	2901.3	281.939
2903.35	514.03	2903.35	465.6	2903.35	329.231	2903.35	511.83	2903.35	964.508	2903.35	281.758
2905.4	513.59	2905.4	464.4	2905.4	328.112	2905.4	511.28	2905.4	965.765	2905.4	282.364
2907.45	514.91	2907.45	465.5	2907.45	328.531	2907.45	511.61	2907.45	964.229	2907.45	282.242
2909.5	515.13	2909.5	465	2909.5	328.951	2909.5	511.5	2909.5	966.463	2909.5	280.909
2911.55	514.69	2911.55	465.7	2911.55	329.231	2911.55	509.52	2911.55	966.044	2911.55	282.303
2913.6	513.7	2913.6	466.6	2913.6	328.811	2913.6	510.07	2913.6	967.162	2913.6	281.939
2915.65	513.15	2915.65	465.1	2915.65	327.972	2915.65	511.17	2915.65	964.787	2915.65	282
2917.69	512.49	2917.69	466.2	2917.69	329.231	2917.69	511.72	2917.69	964.508	2917.69	282.424
2919.74	513.37	2919.74	465.1	2919.74	328.741	2919.74	511.61	2919.74	966.603	2919.74	282.121
2921.79	513.26	2921.79	465.1	2921.79	329.79	2921.79	509.63	2921.79	965.346	2921.79	282.848
2923.84	513.26	2923.84	464.7	2923.84	328.811	2923.84	511.39	2923.84	966.324	2923.84	283.091
2925.88	513.92	2925.88	465.5	2925.88	329.441	2925.88	511.72	2925.88	963.39	2925.88	283.03
2927.93	512.93	2927.93	466.6	2927.93	328.112	2927.93	511.72	2927.93	965.905	2927.93	283.333
2929.97	512.71	2929.97	463.2	2929.97	328.951	2929.97	512.05	2929.97	965.765	2929.97	283.394
2932.02	513.48	2932.02	464.6	2932.02	329.021	2932.02	512.05	2932.02	965.625	2932.02	282.606
2934.06	513.59	2934.06	466.6	2934.06	329.441	2934.06	511.39	2934.06	965.206	2934.06	283.03
2936.1	514.03	2936.1	465	2936.1	329.091	2936.1	512.82	2936.1	966.324	2936.1	283.152
2938.14	512.49	2938.14	464.1	2938.14	328.252	2938.14	511.61	2938.14	965.346	2938.14	282.848
2940.19	512.27	2940.19	464.3	2940.19	327.483	2940.19	511.39	2940.19	967.441	2940.19	283.091
2942.23	511.28	2942.23	465.6	2942.23	329.72	2942.23	511.94	2942.23	966.324	2942.23	282.848
2944.27	510.4	2944.27	464.3	2944.27	329.58	2944.27	510.95	2944.27	966.743	2944.27	282.121
2946.31	511.06	2946.31	464.8	2946.31	328.671	2946.31	510.4	2946.31	965.067	2946.31	283.212
2948.35	511.83	2948.35	464.6	2948.35	328.671	2948.35	512.05	2948.35	966.463	2948.35	283.758
2950.39	511.39	2950.39	465.8	2950.39	329.021	2950.39	510.73	2950.39	964.787	2950.39	283.03
2952.43	512.27	2952.43	464.3	2952.43	328.811	2952.43	511.61	2952.43	966.603	2952.43	283.091
2954.46	509.74	2954.46	463.7	2954.46	327.762	2954.46	511.06	2954.46	966.743	2954.46	282.242
2956.5	512.27	2956.5	465.1	2956.5	328.182	2956.5	512.38	2956.5	964.927	2956.5	281.455
2958.54	511.17	2958.54	464.7	2958.54	327.483	2958.54	511.72	2958.54	962.832	2958.54	283.515
2960.57	511.94	2960.57	462.9	2960.57	327.972	2960.57	513.15	2960.57	965.905	2960.57	282.848
2962.61	511.17	2962.61	464.2	2962.61	327.692	2962.61	510.18	2962.61	964.648	2962.61	282.242
2964.64	510.84	2964.64	463.7	2964.64	328.252	2964.64	510.29	2964.64	964.927	2964.64	281.212
2966.68	509.19	2966.68	462.8	2966.68	327.203	2966.68	511.28	2966.68	965.765	2966.68	283.212
2968.71	511.17	2968.71	462.4	2968.71	327.762	2968.71	512.38	2968.71	967.022	2968.71	281.879
2970.75	511.5	2970.75	463.5	2970.75	328.112	2970.75	509.41	2970.75	964.508	2970.75	281.576
2972.78	510.95	2972.78	462.2	2972.78	327.413	2972.78	509.3	2972.78	965.206	2972.78	282.242
2974.81	511.61	2974.81	463.3	2974.81	326.713	2974.81	509.85	2974.81	963.39	2974.81	281.939
2976.84	509.3	2976.84	463.2	2976.84	327.343	2976.84	510.4	2976.84	965.625	2976.84	281.576
2978.88	510.62	2978.88	464	2978.88	327.133	2978.88	511.06	2978.88	964.927	2978.88	282.303
2980.91	509.52	2980.91	462.9	2980.91	326.853	2980.91	510.84	2980.91	963.111	2980.91	281.091
2982.94	508.97	2982.94	462.3	2982.94	326.643	2982.94	510.18	2982.94	964.927	2982.94	282.061
2984.97	509.3	2984.97	462.2	2984.97	326.154	2984.97	511.17	2984.97	964.368	2984.97	281.091
2987	510.29	2987	461.7	2987	326.014	2987	510.07	2987	965.346	2987	280.606
2989.02	509.3	2989.02	462.5	2989.02	327.203	2989.02	509.74	2989.02	962.971	2989.02	281.03
2991.05	509.08	2991.05	462.4	2991.05	326.853	2991.05	509.63	2991.05	964.648	2991.05	280.848
2993.08	508.97	2993.08	462	2993.08	325.944	2993.08	508.75	2993.08	963.251	2993.08	279.576
2995.11	508.97	2995.11	463	2995.11	326.643	2995.11	509.85	2995.11	964.787	2995.11	281.03
2997.13	508.31	2997.13	462.2	2997.13	325.944	2997.13	508.75	2997.13	964.927	2997.13	281.03
2999.16	509.19	2999.16	462.8	2999.16	326.713	2999.16	509.08	2999.16	964.927	2999.16	280.909
3001.18	510.07	3001.18	461.8	3001.18	326.923	3001.18	508.86	3001.18	964.508	3001.18	280.061
3003.21	508.31	3003.21	462.3	3003.21	326.643	3003.21	509.96	3003.21	965.206	3003.21	280.364
3005.23	508.42	3005.23	462.2	3005.23	324.895	3005.23	509.3	3005.23	964.508	3005.23	279.273
3007.26	507.98	3007.26	462.7	3007.26	325.734	3007.26	509.52	3007.26	963.251	3007.26	280.424
3009.28	508.86	3009.28	462.1	3009.28	326.224	3009.28	506.88	3009.28	964.508	3009.28	280.545
3011.3	509.96	3011.3	462.6	3011.3	325.804	3011.3	509.52	3011.3	966.603	3011.3	280.242
3013.32	509.08	3013.32	462.3	3013.32	325.315	3013.32	509.41	3013.32	961.295	3013.32	279.758
3015.35	509.63	3015.35	462	3015.35	326.853	3015.35	509.41	3015.35	964.787	3015.35	280.242
3017.37	507.98	3017.37	461.8	3017.37	326.643	3017.37	508.09	3017.37	963.949	3017.37	279.939
3019.39	509.96	3019.39	462.9	3019.39	325.105	3019.39	508.86	3019.39	964.229	3019.39	280.061
3021.41	508.2	3021.41	461.8	3021.41	325.804	3021.41	509.19	3021.41	962.692	3021.41	280.545
3023.43	507.32	3023.43	462.8	3023.43	325.105	3023.43	507.87	3023.43	963.949	3023.43	280
3025.44	507.87	3025.44	463.2	3025.44	325.385	3025.44	509.08	3025.44	963.53	3025.44	280.303
3027.46	508.64	3027.46	460.9	3027.46	325.594	3027.46	508.53	3027.46	963.53	3027.46	279.576
3029.48	508.97	3029.48	461.3	3029.48	325.804	3029.48	508.64	3029.48	961.854	3029.48	279.333
3031.5	509.19	3031.5	461.1	3031.5	325.664	3031.5	508.86	3031.5	962.971	3031.5	280.182
3033.51	507.87	3033.51	460.3	3033.51	325.874	3033.51	509.85	3033.51	962.552	3033.51	278.909
3035.53	508.53	3035.53	461.1	3035.53	325.664	3035.53	508.42	3035.53	964.368	3035.53	280.121
3037.54	507.98	3037.54	462.3	3037.54	326.084	3037.54	507.1	3037.54	964.927	3037.54	279.212
3039.56	507.87	3039.56	460.5	3039.56	324.615	3039.56	509.08	3039.56	962.273	3039.56	280.667
3041.57	507.76	3041.57	462.9	3041.57	325.455	3041.57	508.75	3041.57	963.251	3041.57	280.182
3043.59	509.63	3043.59	462.2	3043.59	326.224	3043.59	508.31	3043.59	965.206	3043.59	279.091
3045.6	508.64	3045.6	461.5	3045.6	325.245	3045.6	507.43	3045.6	962.133	3045.6	278.606
3047.61	509.3	3047.61	462.1	3047.61	326.434	3047.61	509.3	3047.61	961.994	3047.61	279.152
3049.63	508.09	3049.63	462.3	3049.63	325.175	3049.63	508.86	3049.63	961.994	3049.63	279.939
3051.64	507.87	3051.64	461.6	3051.64	325.944	3051.64	507.65	3051.64	963.67	3051.64	279.636
3053.65	507.43	3053.65	462	3053.65	325.175	3053.65	507.87	3053.65	965.905	3053.65	280.424
3055.66	507.87	3055.66	461.3	3055.66	324.965	3055.66	507.98	3055.66	961.156	3055.66	279.879
3057.67	508.64	3057.67	462.2	3057.67	325.804	3057.67	507.87	3057.67	964.089	3057.67	279.091
3059.68	509.74	3059.68	461.4	3059.68	324.825	3059.68	507.32	3059.68	962.971	3059.68	279.636
3061.69	506.77	3061.69	461.3	3061.69	325.804	3061.69	508.42	3061.69	960.736	3061.69	279.636
3063.7	510.07	3063.7	461.6	3063.7	325.734	3063.7	510.4	3063.7	964.508	3063.7	279.818
3065.7	507.43	3065.7	462.4	3065.7	325.175	3065.7	508.2	3065.7	962.692	3065.7	279.818
3067.71	507.32	3067.71	461	3067.71	326.014	3067.71	508.75	3067.71	964.089	3067.71	280.121
3069.72	507.87	3069.72	461.2	3069.72	324.965	3069.72	508.31	3069.72	961.994	3069.72	279.333
3071.72	508.2	3071.72	462	3071.72	325.035	3071.72	509.08	3071.72	961.016	3071.72	278.303
3073.73	507.43	3073.73	461.9	3073.73	324.755	3073.73	507.98	3073.73	963.949	3073.73	279.939
3075.73	509.41	3075.73	462.5	3075.73	325.245	3075.73	509.41	3075.73	963.949	3075.73	279.939
3077.74	507.76	3077.74	461.4	3077.74	324.755	3077.74	509.08	3077.74	961.016	3077.74	279.576
3079.74	508.42	3079.74	460.3	3079.74	326.503	3079.74	509.63	3079.74	961.016	3079.74	279.394
3081.75	509.08	3081.75	461.9	3081.75	325.245	3081.75	509.74	3081.75	961.435	3081.75	278.909
3083.75	508.09	3083.75	461.9	3083.75	324.895	3083.75	507.87	3083.75	964.648	3083.75	279.091
3085.75	507.87	3085.75	462.6	3085.75	325.175	3085.75	507.76	3085.75	962.971	3085.75	279.273
3087.75	509.19	3087.75	462.1	3087.75	325.944	3087.75	508.09	3087.75	963.949	3087.75	278.848
3089.75	508.09	3089.75	461.5	3089.75	325.664	3089.75	508.2	3089.75	962.552	3089.75	279.394
3091.76	508.86	3091.76	462.4	3091.76	325.944	3091.76	508.09	3091.76	963.111	3091.76	280.364
3093.76	509.85	3093.76	461.5	3093.76	324.685	3093.76	507.76	3093.76	962.552	3093.76	278.727
3095.76	507.21	3095.76	461.4	3095.76	325.734	3095.76	507.32	3095.76	961.854	3095.76	279.152
3097.75	509.96	3097.75	462.9	3097.75	325.664	3097.75	508.75	3097.75	962.552	3097.75	279.212
3099.75	507.65	3099.75	461.1	3099.75	325.874	3099.75	507.43	3099.75	962.971	3099.75	279.212
3101.75	508.75	3101.75	462.1	3101.75	326.084	3101.75	507.65	3101.75	962.133	3101.75	280.182
3103.75	508.97	3103.75	461.3	3103.75	325.035	3103.75	507.54	3103.75	962.133	3103.75	280.545
3105.75	508.86	3105.75	461.1	3105.75	325.734	3105.75	507.54	3105.75	961.854	3105.75	279.091
3107.74	508.31	3107.74	460.8	3107.74	325.175	3107.74	509.08	3107.74	960.038	3107.74	279.333
3109.74	507.32	3109.74	462.4	3109.74	324.266	3109.74	509.85	3109.74	963.39	3109.74	279.394
3111.73	507.54	3111.73	462.5	3111.73	325.035	3111.73	508.75	3111.73	962.692	3111.73	280.909
3113.73	509.74	3113.73	460.7	3113.73	325.594	3113.73	507.1	3113.73	961.016	3113.73	279.152
3115.72	508.97	3115.72	461	3115.72	324.685	3115.72	508.97	3115.72	961.575	3115.72	279.758
3117.72	508.31	3117.72	462	3117.72	325.105	3117.72	509.74	3117.72	961.854	3117.72	279.455
3119.71	508.75	3119.71	461.4	3119.71	326.294	3119.71	507.1	3119.71	963.67	3119.71	278.606
3121.7	508.09	3121.7	459.1	3121.7	324.755	3121.7	508.97	3121.7	963.949	3121.7	280.121
3123.69	508.31	3123.69	460.2	3123.69	325.105	3123.69	507.32	3123.69	962.971	3123.69	280.242
3125.69	509.63	3125.69	461.3	3125.69	325.245	3125.69	507.87	3125.69	963.251	3125.69	280
3127.68	506.88	3127.68	460.9	3127.68	325.385	3127.68	507.32	3127.68	961.994	3127.68	279.879
3129.67	508.53	3129.67	461.1	3129.67	325.035	3129.67	506.66	3129.67	962.832	3129.67	279.636
3131.66	508.75	3131.66	462.2	3131.66	325.874	3131.66	509.08	3131.66	961.575	3131.66	279.394
3133.65	507.98	3133.65	461	3133.65	324.056	3133.65	509.63	3133.65	962.273	3133.65	279.212
3135.64	508.75	3135.64	463	3135.64	325.944	3135.64	508.2	3135.64	961.575	3135.64	280.242
3137.62	507.1	3137.62	461.4	3137.62	324.895	3137.62	507.65	3137.62	963.251	3137.62	280.606
3139.61	508.97	3139.61	461.9	3139.61	324.895	3139.61	508.42	3139.61	961.156	3139.61	279.152
3141.6	507.32	3141.6	461.6	3141.6	325.315	3141.6	509.85	3141.6	960.876	3141.6	279.636
3143.59	508.64	3143.59	462.4	3143.59	326.573	3143.59	507.76	3143.59	960.876	3143.59	280.788
3145.57	510.62	3145.57	460.8	3145.57	326.503	3145.57	509.19	3145.57	963.111	3145.57	279.394
3147.56	508.97	3147.56	460.6	3147.56	325.944	3147.56	508.42	3147.56	962.692	3147.56	280
3149.54	508.31	3149.54	461.2	3149.54	325.734	3149.54	509.3	3149.54	965.206	3149.54	279.576
3151.53	508.09	3151.53	461.3	3151.53	325.944	3151.53	507.76	3151.53	964.089	3151.53	280.303
3153.51	509.08	3153.51	462	3153.51	325.944	3153.51	508.75	3153.51	961.714	3153.51	279.636
3155.5	507.43	3155.5	460.2	3155.5	325.105	3155.5	508.09	3155.5	964.368	3155.5	280
3157.48	507.76	3157.48	461.9	3157.48	326.154	3157.48	510.29	3157.48	961.714	3157.48	280.667
3159.46	508.42	3159.46	462.1	3159.46	325.664	3159.46	508.75	3159.46	964.927	3159.46	280.303
3161.44	508.64	3161.44	460.6	3161.44	325.524	3161.44	507.54	3161.44	962.133	3161.44	279.455
3163.43	507.21	3163.43	461.3	3163.43	325.594	3163.43	507.65	3163.43	961.575	3163.43	279.515
3165.41	508.97	3165.41	461.3	3165.41	325.105	3165.41	508.09	3165.41	963.251	3165.41	279.879
3167.39	507.54	3167.39	460.9	3167.39	326.224	3167.39	508.31	3167.39	962.133	3167.39	280.485
3169.37	509.08	3169.37	462.2	3169.37	326.014	3169.37	509.3	3169.37	963.81	3169.37	280.788
3171.35	510.29	3171.35	462.1	3171.35	325.524	3171.35	510.07	3171.35	963.949	3171.35	280.061
3173.33	508.09	3173.33	460.4	3173.33	325.944	3173.33	508.31	3173.33	964.089	3173.33	280.121
3175.3	509.3	3175.3	462.4	3175.3	326.434	3175.3	508.75	3175.3	961.295	3175.3	280.182
3177.28	508.97	3177.28	462.5	3177.28	326.224	3177.28	509.19	3177.28	961.156	3177.28	280
3179.26	509.85	3179.26	461.5	3179.26	326.434	3179.26	507.87	3179.26	961.714	3179.26	279.697
3181.24	509.52	3181.24	462	3181.24	325.315	3181.24	507.98	3181.24	963.39	3181.24	279.879
3183.21	509.63	3183.21	462.1	3183.21	324.476	3183.21	506.66	3183.21	962.552	3183.21	280.182
3185.19	508.31	3185.19	461.4	3185.19	325.315	3185.19	509.74	3185.19	962.133	3185.19	280.667
3187.16	510.95	3187.16	462.6	3187.16	326.294	3187.16	508.09	3187.16	962.413	3187.16	280.667
3189.14	507.54	3189.14	460.5	3189.14	326.014	3189.14	508.42	3189.14	963.39	3189.14	280.848
3191.11	509.52	3191.11	462.2	3191.11	324.336	3191.11	508.31	3191.11	962.832	3191.11	280.606
3193.09	511.28	3193.09	461.7	3193.09	326.014	3193.09	507.43	3193.09	962.133	3193.09	281.394
3195.06	510.07	3195.06	462.3	3195.06	326.923	3195.06	509.63	3195.06	962.692	3195.06	280.364
3197.03	509.85	3197.03	463.3	3197.03	326.224	3197.03	507.98	3197.03	963.949	3197.03	280.606
3199	508.64	3199	462.3	3199	326.014	3199	507.87	3199	962.413	3199	280.364
3200.98	510.51	3200.98	461.3	3200.98	325.594	3200.98	507.87	3200.98	963.53	3200.98	280.303
3202.95	508.42	3202.95	462.2	3202.95	325.664	3202.95	510.4	3202.95	964.229	3202.95	280.303
3204.92	510.51	3204.92	461.5	3204.92	325.944	3204.92	508.86	3204.92	963.251	3204.92	280.848
3206.89	510.73	3206.89	463.1	3206.89	327.622	3206.89	508.09	3206.89	963.53	3206.89	281.515
3208.86	510.18	3208.86	462.2	3208.86	325.944	3208.86	508.31	3208.86	963.251	3208.86	281.636
3210.82	509.3	3210.82	463	3210.82	326.084	3210.82	510.18	3210.82	961.994	3210.82	280.121
3212.79	509.41	3212.79	462.9	3212.79	326.503	3212.79	509.41	3212.79	963.81	3212.79	281.515
3214.76	510.4	3214.76	461.6	3214.76	326.364	3214.76	509.74	3214.76	963.67	3214.76	280.97
3216.73	510.18	3216.73	463.5	3216.73	327.622	3216.73	510.73	3216.73	962.971	3216.73	281.697
3218.7	510.18	3218.7	463.2	3218.7	326.014	3218.7	509.96	3218.7	963.251	3218.7	282.121
3220.66	510.18	3220.66	461.8	3220.66	326.853	3220.66	508.31	3220.66	962.552	3220.66	281.515
3222.63	508.64	3222.63	463.3	3222.63	326.923	3222.63	508.97	3222.63	963.81	3222.63	282.121
3224.59	508.75	3224.59	462.4	3224.59	326.573	3224.59	510.84	3224.59	964.508	3224.59	280.97
3226.56	509.19	3226.56	462.7	3226.56	327.413	3226.56	510.73	3226.56	961.575	3226.56	281.939
3228.52	508.97	3228.52	460.8	3228.52	327.483	3228.52	512.49	3228.52	964.508	3228.52	283.394
3230.48	508.75	3230.48	461.8	3230.48	329.021	3230.48	509.96	3230.48	964.508	3230.48	282.364
3232.45	509.41	3232.45	461.8	3232.45	326.713	3232.45	510.84	3232.45	964.229	3232.45	282.364
3234.41	509.3	3234.41	461.5	3234.41	327.622	3234.41	510.4	3234.41	965.206	3234.41	283.333
3236.37	508.31	3236.37	462.5	3236.37	327.692	3236.37	509.52	3236.37	964.229	3236.37	283.212
3238.33	508.64	3238.33	461.7	3238.33	327.273	3238.33	510.4	3238.33	965.905	3238.33	283.152
3240.3	508.53	3240.3	461.1	3240.3	326.853	3240.3	509.19	3240.3	964.927	3240.3	282.485
3242.26	508.42	3242.26	461.9	3242.26	327.133	3242.26	509.08	3242.26	964.648	3242.26	283.515
3244.22	507.21	3244.22	461.4	3244.22	327.133	3244.22	508.53	3244.22	962.413	3244.22	282
3246.18	508.53	3246.18	461.1	3246.18	326.853	3246.18	510.4	3246.18	966.044	3246.18	283.273
3248.13	507.1	3248.13	462.1	3248.13	327.133	3248.13	509.96	3248.13	964.368	3248.13	282.485
3250.09	508.75	3250.09	460.4	3250.09	326.154	3250.09	508.31	3250.09	964.648	3250.09	282.182

## Sheet: Fig.2c
FJH voltage (V)	ID	IG	ID/IG	La (nm)
0	36.4258	43.3204	0.840846	22.8634
150	34.2789	46.2208	0.741633	25.922
160	26.2808	48.4788	0.54211	35.4626
170	23.565	47.9448	0.491503	39.1139
180	21.7098	49.6564	0.4372	43.9721
190	16.6053	50.7781	0.327016	58.788

## Sheet: Fig.2d
FJH voltage (V)	I2D	IG	I2D/IG	2D FWHM
0	31.5208	43.3204	0.727619	109.37
150	25.9423	46.2208	0.561268	104.472
160	37.4113	48.4788	0.771703	99.1076
170	37.712	47.9448	0.786572	84.6817
180	41.1597	49.6564	0.82889	78.2225
190	53.4684	50.7781	1.05298	63.7895

## Sheet: Fig.2e
Binding energy (eV)	Intensity	Binding energy (eV)	Intensity
1351.38	91754.7	1351.55	74833.5
1350.38	90732	1350.55	75837.4
1349.38	91596.8	1349.55	76395.1
1348.38	90214.4	1348.55	73745
1347.38	90541.7	1347.55	76745.3
1346.38	89985	1346.55	76577.4
1345.38	90409.9	1345.55	75576.6
1344.38	91169.8	1344.55	75306.9
1343.38	89293.3	1343.55	77650.6
1342.38	90787	1342.55	75297.1
1341.38	89977.5	1341.55	73849.5
1340.38	91548.9	1340.55	72514.3
1339.38	90119.2	1339.55	73922.7
1338.38	89266.6	1338.55	74716.8
1337.38	91145.2	1337.55	73521.2
1336.38	88897.6	1336.55	72157.6
1335.38	89849	1335.55	73838.7
1334.38	90368	1334.55	74525.9
1333.38	87808.2	1333.55	73084.6
1332.38	88416.6	1332.55	72880.2
1331.38	89445.4	1331.55	71794.7
1330.38	88856	1330.55	73311.7
1329.38	89656.4	1329.55	73755.4
1328.38	88320	1328.55	73905.1
1327.38	89083.1	1327.55	74439.9
1326.38	88466.8	1326.55	72344.5
1325.38	87704.9	1325.55	73705.2
1324.38	87523.1	1324.55	72719.9
1323.38	87721.4	1323.55	72467.8
1322.38	88662.5	1322.55	73748.4
1321.38	88084	1321.55	73240.5
1320.38	89570.8	1320.55	71570.6
1319.38	87795.1	1319.55	72829.8
1318.38	88979.7	1318.55	72612.2
1317.38	86924.5	1317.55	72830.4
1316.38	88330.2	1316.55	73072.5
1315.38	87592.6	1315.55	70059.5
1314.38	87814.2	1314.55	71263.3
1313.38	85762.6	1313.55	71666.7
1312.38	86662	1312.55	73807.5
1311.38	87494.2	1311.55	73365.1
1310.38	89000.5	1310.55	73385.6
1309.38	88599.3	1309.55	71353.8
1308.38	87067	1308.55	73030.7
1307.38	86369.5	1307.55	72886.9
1306.38	88200.7	1306.55	74653.3
1305.38	84837.7	1305.55	73855.4
1304.38	87714	1304.55	73165.8
1303.38	87622.5	1303.55	72170.8
1302.38	87011.6	1302.55	71638.6
1301.38	86796.9	1301.55	71396.8
1300.38	87102.6	1300.55	71050.2
1299.38	88885.8	1299.55	72413.9
1298.38	87949.4	1298.55	73008
1297.38	88100.6	1297.55	73162.7
1296.38	89466.7	1296.55	72561.1
1295.38	87626.3	1295.55	71446.7
1294.38	85410.9	1294.55	72526.8
1293.38	86221.3	1293.55	72991.9
1292.38	89147	1292.55	71653.7
1291.38	88359.1	1291.55	71709.8
1290.38	87803	1290.55	71539.9
1289.38	87643.9	1289.55	72153.9
1288.38	88057.4	1288.55	71237.4
1287.38	86197.9	1287.55	73658.8
1286.38	87731.2	1286.55	72386
1285.38	87920.8	1285.55	72469.4
1284.38	88390.9	1284.55	72540.6
1283.38	89085.1	1283.55	72313.8
1282.38	89129.8	1282.55	72054
1281.38	88028.9	1281.55	72394.2
1280.38	88952.6	1280.55	72382.4
1279.38	87659.6	1279.55	73787.5
1278.38	86235.3	1278.55	72669.2
1277.38	85501.2	1277.55	73517.2
1276.38	87988.9	1276.55	72229.8
1275.38	88997.5	1275.55	71739.1
1274.38	89534.9	1274.55	71871.3
1273.38	89674.5	1273.55	72315.7
1272.38	90360.2	1272.55	74471.8
1271.38	89200.6	1271.55	72423
1270.38	88017.4	1270.55	74759.7
1269.38	89133	1269.55	74017.2
1268.38	88333.2	1268.55	74766.4
1267.38	89583.9	1267.55	73964.7
1266.38	89620	1266.55	74000.7
1265.38	89082.3	1265.55	73598.6
1264.38	89126.6	1264.55	73752
1263.38	89976.6	1263.55	75245.8
1262.38	87288.6	1262.55	74115.5
1261.38	90785.2	1261.55	74208.3
1260.38	90953.9	1260.55	75673.5
1259.38	91499.3	1259.55	74095.8
1258.38	90181	1258.55	74779.7
1257.38	90070.7	1257.55	75367.5
1256.38	90594.7	1256.55	75106
1255.38	90743.2	1255.55	76616.2
1254.38	89779	1254.55	74764.4
1253.38	91225.3	1253.55	74655.9
1252.38	91676.8	1252.55	76872.5
1251.38	94397.4	1251.55	76681
1250.38	93967.6	1250.55	78055.3
1249.38	94117.6	1249.55	77754
1248.38	93382.4	1248.55	75936.4
1247.38	94449.4	1247.55	78556.3
1246.38	94304.2	1246.55	78795.7
1245.38	93200.4	1245.55	77438.7
1244.38	91689.1	1244.55	78553.9
1243.38	94481.5	1243.55	78870.8
1242.38	94490.5	1242.55	80641.5
1241.38	93964.8	1241.55	79085.2
1240.38	92665.6	1240.55	77095.3
1239.38	92762.4	1239.55	77739.7
1238.38	93174.7	1238.55	78298.3
1237.38	92655.9	1237.55	79051.8
1236.38	90876.9	1236.55	78142.5
1235.38	93332.7	1235.55	80112.3
1234.38	96669.1	1234.55	81573.5
1233.38	100228	1233.55	83246.7
1232.38	100178	1232.55	86177.2
1231.38	100254	1231.55	84757.3
1230.38	101308	1230.55	86319.5
1229.38	101999	1229.55	85013
1228.38	103031	1228.55	87886
1227.38	104064	1227.55	87769.1
1226.38	102255	1226.55	87163.6
1225.38	103953	1225.55	87763.2
1224.38	103516	1224.55	87449.3
1223.38	103946	1223.55	88329
1222.38	103189	1222.55	88700.8
1221.38	100780	1221.55	87983.7
1220.38	99769.7	1220.55	89736.2
1219.38	97462.6	1219.55	87305.7
1218.38	96972.3	1218.55	87322.4
1217.38	94193.5	1217.55	85883
1216.38	90090.8	1216.55	84187.1
1215.38	86378.5	1215.55	77582.2
1214.38	81898.7	1214.55	75652.2
1213.38	78194.2	1213.55	71486.7
1212.38	72441.8	1212.55	65922.3
1211.38	69503.3	1211.55	60396.9
1210.38	63266.5	1210.55	58137.6
1209.38	60708.1	1209.55	52045.4
1208.38	58070.5	1208.55	48249.6
1207.38	53668.3	1207.55	45447.2
1206.38	53584.2	1206.55	42584
1205.38	49111.8	1205.55	40929.3
1204.38	46684.2	1204.55	39069.8
1203.38	47249.7	1203.55	37920
1202.38	45553.5	1202.55	36247.6
1201.38	44894.4	1201.55	37036.3
1200.38	45492.7	1200.55	35072.8
1199.38	44819.2	1199.55	35190.4
1198.38	46188	1198.55	35083.7
1197.38	44080.4	1197.55	37602.8
1196.38	44585.6	1196.55	36656.6
1195.38	45628.4	1195.55	37613.9
1194.38	44020.2	1194.55	36345.8
1193.38	45487.3	1193.55	36339.3
1192.38	44312.1	1192.55	36889.2
1191.38	44291.3	1191.55	35228
1190.38	45512.5	1190.55	35339.2
1189.38	46456.8	1189.55	34950.5
1188.38	44621.3	1188.55	34429.7
1187.38	44791.9	1187.55	35755.3
1186.38	46398.5	1186.55	34985.4
1185.38	46663.9	1185.55	35384.7
1184.38	44575.2	1184.55	35402.3
1183.38	44969.9	1183.55	34763.8
1182.38	45868.7	1182.55	35892.7
1181.38	45039.7	1181.55	36504.1
1180.38	44327.4	1180.55	36296.9
1179.38	44755.7	1179.55	35975.3
1178.38	43704	1178.55	35832.8
1177.38	44994.1	1177.55	35552.1
1176.38	46416.9	1176.55	36466.6
1175.38	45671.5	1175.55	35423.7
1174.38	43397.1	1174.55	34987.1
1173.38	45614.4	1173.55	35553.2
1172.38	43765.9	1172.55	34434.5
1171.38	45753.6	1171.55	35298.2
1170.38	44894.8	1170.55	36003.7
1169.38	45190.9	1169.55	35230.2
1168.38	46913.8	1168.55	36469.8
1167.38	46453.6	1167.55	35738
1166.38	44673.6	1166.55	35242.3
1165.38	45323.3	1165.55	35266.7
1164.38	44987.3	1164.55	35318
1163.38	44949.3	1163.55	36163.7
1162.38	44540	1162.55	36423.9
1161.38	44284.2	1161.55	36010.1
1160.38	44838.7	1160.55	35436.4
1159.38	45135.1	1159.55	36600.5
1158.38	45856.2	1158.55	36386.7
1157.38	45051.7	1157.55	36007.6
1156.38	45219.1	1156.55	36130.7
1155.38	44906.3	1155.55	35011.5
1154.38	46703.2	1154.55	34480.7
1153.38	44990.7	1153.55	35410.6
1152.38	45334.8	1152.55	35330.9
1151.38	44478.5	1151.55	34610.1
1150.38	44388.1	1150.55	35041.5
1149.38	43577.9	1149.55	36374.9
1148.38	46247.2	1148.55	36472.2
1147.38	44579.1	1147.55	35543.2
1146.38	45114.4	1146.55	35129
1145.38	45712.4	1145.55	36677.7
1144.38	43658.6	1144.55	36529.6
1143.38	44979.8	1143.55	36003.1
1142.38	43082.2	1142.55	35564.7
1141.38	45115.4	1141.55	35536.8
1140.38	45484.6	1140.55	35292.1
1139.38	44824.1	1139.55	36095.8
1138.38	44906.1	1138.55	36782.3
1137.38	44361.4	1137.55	36073.7
1136.38	45871	1136.55	37116.9
1135.38	47666.4	1135.55	35292.3
1134.38	44677.9	1134.55	36198.9
1133.38	45283.4	1133.55	35226.4
1132.38	46508	1132.55	35659.2
1131.38	45002.6	1131.55	34755.1
1130.38	45607	1130.55	36326.6
1129.38	45975.6	1129.55	35701.9
1128.38	45396.6	1128.55	35910
1127.38	45117.5	1127.55	37238.3
1126.38	45232.9	1126.55	36624.6
1125.38	46719	1125.55	35526.4
1124.38	46012.4	1124.55	36186.3
1123.38	45272.9	1123.55	37429.3
1122.38	46204.1	1122.55	36551.4
1121.38	46713.8	1121.55	36192.5
1120.38	46003.6	1120.55	36536.3
1119.38	47128.3	1119.55	37333.6
1118.38	46637.3	1118.55	36707.3
1117.38	46822.9	1117.55	35580.1
1116.38	45774.1	1116.55	34715.5
1115.38	44721.8	1115.55	34636.4
1114.38	45504.9	1114.55	36045.4
1113.38	46173.7	1113.55	36750.3
1112.38	45488.6	1112.55	36461.8
1111.38	47090.4	1111.55	37237.1
1110.38	47016.4	1110.55	36897.3
1109.38	47263.1	1109.55	35276.2
1108.38	46279.9	1108.55	35649.5
1107.38	45591.9	1107.55	35643.4
1106.38	45228.9	1106.55	36531.1
1105.38	45977	1105.55	36603.9
1104.38	45821.3	1104.55	36012.4
1103.38	47081.5	1103.55	35476.6
1102.38	46091.5	1102.55	36099.7
1101.38	45147.4	1101.55	36738.1
1100.38	46411.5	1100.55	35390.8
1099.38	45805.9	1099.55	37218.5
1098.38	46196.2	1098.55	36911.5
1097.38	46591.3	1097.55	37086.3
1096.38	45060.1	1096.55	37250.9
1095.38	44300	1095.55	37610.2
1094.38	44743.5	1094.55	35849.2
1093.38	45391.4	1093.55	37212.7
1092.38	45480.3	1092.55	36404.8
1091.38	45363	1091.55	37073.3
1090.38	47556.1	1090.55	37250.6
1089.38	46278.9	1089.55	37252.9
1088.38	45440.1	1088.55	37320.2
1087.38	45285.1	1087.55	36313.6
1086.38	46056.9	1086.55	35259.8
1085.38	46262	1085.55	36375.6
1084.38	47924.3	1084.55	37526.7
1083.38	46141.2	1083.55	36886.4
1082.38	46228.1	1082.55	36447.9
1081.38	47234.4	1081.55	35527
1080.38	46634.2	1080.55	34643
1079.38	45242.6	1079.55	36670.6
1078.38	46531.2	1078.55	36629
1077.38	46455.3	1077.55	36373.1
1076.38	45687.2	1076.55	35485.3
1075.38	46900.6	1075.55	36392.7
1074.38	46888.2	1074.55	37171.7
1073.38	46569.3	1073.55	36759
1072.38	45932.1	1072.55	36811.8
1071.38	48222.7	1071.55	36657.3
1070.38	46929.8	1070.55	36281.6
1069.38	46640.7	1069.55	37000.2
1068.38	45908.7	1068.55	37539.2
1067.38	46483	1067.55	36934.9
1066.38	46692.3	1066.55	37052.1
1065.38	46239.3	1065.55	37768.2
1064.38	47056.7	1064.55	38080.9
1063.38	47169.4	1063.55	36395
1062.38	47124.8	1062.55	37158.3
1061.38	46826.9	1061.55	37508
1060.38	47290.6	1060.55	36044.8
1059.38	47821.6	1059.55	37468.9
1058.38	46458.8	1058.55	36930.7
1057.38	47077.3	1057.55	37421.1
1056.38	46672.7	1056.55	38119.9
1055.38	47395.6	1055.55	36670.8
1054.38	46695.7	1054.55	35322.8
1053.38	47033	1053.55	38365.3
1052.38	47385.5	1052.55	36994.9
1051.38	47336.4	1051.55	37927.3
1050.38	45400.7	1050.55	38162.8
1049.38	45873.3	1049.55	37776.4
1048.38	48132.7	1048.55	36490.5
1047.38	47733.3	1047.55	36785.9
1046.38	47808.7	1046.55	36870.1
1045.38	46525	1045.55	38182.8
1044.38	47427.4	1044.55	37404.6
1043.38	45965.7	1043.55	38005.6
1042.38	46110.9	1042.55	38584.7
1041.38	46915.8	1041.55	37563.8
1040.38	46850.5	1040.55	37418.5
1039.38	47590.1	1039.55	36498.8
1038.38	48519.3	1038.55	36150.9
1037.38	49531.8	1037.55	37423.3
1036.38	48309.5	1036.55	37267.1
1035.38	46219.9	1035.55	38801.5
1034.38	47528.2	1034.55	38825
1033.38	47343.4	1033.55	38038.4
1032.38	46018	1032.55	38232.5
1031.38	49008.6	1031.55	38503.3
1030.38	46472.2	1030.55	37617.1
1029.38	46981.2	1029.55	38052.2
1028.38	47544.2	1028.55	38783.9
1027.38	48405.7	1027.55	37669.8
1026.38	47660.3	1026.55	38602
1025.38	48806.2	1025.55	39001.6
1024.38	48073.3	1024.55	38514.1
1023.38	48566.4	1023.55	38095.2
1022.38	49319.5	1022.55	38645.2
1021.38	48854	1021.55	39042.6
1020.38	48301.4	1020.55	38017.9
1019.38	50871.1	1019.55	37708.4
1018.38	49242.3	1018.55	38179
1017.38	48516.1	1017.55	37942.7
1016.38	49259.7	1016.55	38473.4
1015.38	47836.5	1015.55	38755.4
1014.38	48333.8	1014.55	39097.9
1013.38	49970	1013.55	39450.8
1012.38	50403.6	1012.55	37364.2
1011.38	48625	1011.55	37802.9
1010.38	49580.5	1010.55	37713.7
1009.38	48576	1009.55	37596.3
1008.38	48342.9	1008.55	37877.2
1007.38	47887	1007.55	37847.9
1006.38	49001.3	1006.55	38465
1005.38	49857.9	1005.55	39557.1
1004.38	48947	1004.55	38227.2
1003.38	50359.6	1003.55	38385.3
1002.38	51011.3	1002.55	38333.4
1001.38	50014.7	1001.55	38687.1
1000.38	51349.7	1000.55	39264.3
999.38	49756.6	999.55	39360.3
998.38	51550.7	998.55	38543.1
997.38	51339.9	997.55	38837.5
996.38	50475	996.55	39367.8
995.38	50896.7	995.55	37803
994.38	51502.7	994.55	38185.8
993.38	49862.1	993.55	39832.1
992.38	52094.5	992.55	40376.5
991.38	50892.3	991.55	38804.2
990.38	50779.1	990.55	38559.3
989.38	51175.9	989.55	39319.1
988.38	51828	988.55	39400.9
987.38	51501.7	987.55	38555.1
986.38	50830.6	986.55	39549.4
985.38	50688.2	985.55	39433.6
984.38	49516.8	984.55	39716.4
983.38	51064.7	983.55	39618.4
982.38	51066.1	982.55	39607
981.38	50835.9	981.55	39498.9
980.38	51234.3	980.55	40694.4
979.38	53401.3	979.55	40738.4
978.38	53994.9	978.55	40315.9
977.38	53980.8	977.55	42114.6
976.38	54085.7	976.55	41525.3
975.38	53818.5	975.55	41894.8
974.38	51050.3	974.55	41198.4
973.38	50128.6	973.55	41659.5
972.38	53417.2	972.55	40904.5
971.38	52680.6	971.55	39434.6
970.38	52118.1	970.55	38714.6
969.38	50544.3	969.55	39014.6
968.38	50955.2	968.55	37663.1
967.38	49158.8	967.55	37682.3
966.38	48203.1	966.55	37862.2
965.38	47126.2	965.55	39045.2
964.38	47774.3	964.55	37745.9
963.38	46047.8	963.55	38924.7
962.38	45479.2	962.55	37627.4
961.38	46253.9	961.55	37561.7
960.38	46461.1	960.55	37300.4
959.38	47235.8	959.55	38505.8
958.38	47718.3	958.55	37520.7
957.38	46757.8	957.55	39060.9
956.38	46576.2	956.55	37785.3
955.38	46397.6	955.55	37449.3
954.38	46158.1	954.55	37632.6
953.38	46697.4	953.55	37121.1
952.38	46396.8	952.55	37954.1
951.38	46859.4	951.55	37173.7
950.38	47034.9	950.55	37884.2
949.38	48170.9	949.55	40049.5
948.38	46789.7	948.55	39302.5
947.38	47507	947.55	36914.1
946.38	46441.6	946.55	38118.3
945.38	44993.5	945.55	38438
944.38	44961.7	944.55	37844.3
943.38	46139	943.55	38672.3
942.38	47005.6	942.55	38294.1
941.38	46270.7	941.55	38376.4
940.38	47573.4	940.55	38959.7
939.38	47452.9	939.55	38104
938.38	45917	938.55	38483.2
937.38	46591.9	937.55	39366.4
936.38	46793.1	936.55	37948.7
935.38	46512.5	935.55	38509.2
934.38	47038.7	934.55	38154.2
933.38	47054.7	933.55	38530.5
932.38	47121.9	932.55	38692.4
931.38	47198.7	931.55	37783.7
930.38	47417.5	930.55	38702.9
929.38	46774.7	929.55	38314.4
928.38	46510.7	928.55	38194
927.38	47748.4	927.55	39319.4
926.38	48311.8	926.55	38709.5
925.38	47385.4	925.55	39170.9
924.38	47462.5	924.55	40209.5
923.38	48019.9	923.55	40398.6
922.38	47708.3	922.55	39300.1
921.38	46783.8	921.55	39603.6
920.38	46377.9	920.55	40491.7
919.38	47288.8	919.55	39518.8
918.38	47324.7	918.55	38621.9
917.38	47180.1	917.55	39932.2
916.38	48624.3	916.55	39263.4
915.38	47502.5	915.55	39370.6
914.38	46795.1	914.55	38580.1
913.38	47258.6	913.55	39255.9
912.38	48293.7	912.55	38695.3
911.38	47219	911.55	39682.9
910.38	47237.6	910.55	38951.6
909.38	46703.1	909.55	37767.9
908.38	46616.3	908.55	39911.5
907.38	46955.7	907.55	38967.2
906.38	47465.7	906.55	39242.8
905.38	47389.9	905.55	38528.9
904.38	47184.6	904.55	38032
903.38	46345.2	903.55	38425.2
902.38	47279	902.55	39462.5
901.38	47397.3	901.55	38886.3
900.38	47023.5	900.55	39093.6
899.38	47487.4	899.55	39487.2
898.38	48414.5	898.55	39275.5
897.38	46931.3	897.55	39716.3
896.38	48225.2	896.55	39205.4
895.38	48136.3	895.55	38564.9
894.38	47341.6	894.55	39057.2
893.38	48677.1	893.55	38675.7
892.38	48220.4	892.55	38700.1
891.38	47423.1	891.55	38890.6
890.38	48005.4	890.55	38369.3
889.38	47893.4	889.55	38276.3
888.38	47490.8	888.55	40067
887.38	47511.7	887.55	39719.4
886.38	48186.2	886.55	39967.3
885.38	48084.8	885.55	40121.1
884.38	47497.9	884.55	39837.2
883.38	48606.3	883.55	40187.8
882.38	48731.1	882.55	40183.5
881.38	47671.2	881.55	40552.2
880.38	48616.7	880.55	39839.9
879.38	49336.9	879.55	39966.2
878.38	47863.4	878.55	39777
877.38	47988.2	877.55	40565.8
876.38	48412.8	876.55	41225.3
875.38	48191.7	875.55	41981.2
874.38	46980.7	874.55	40426.5
873.38	47841.1	873.55	38963.2
872.38	49072.1	872.55	40489.1
871.38	49222.4	871.55	39938.1
870.38	48054.4	870.55	39662.7
869.38	48402.1	869.55	38795.3
868.38	48638.7	868.55	40510.9
867.38	47434.5	867.55	40124.5
866.38	48417.9	866.55	39357.2
865.38	48284.5	865.55	41265.1
864.38	48807.6	864.55	41860.1
863.38	49052.9	863.55	39951
862.38	49425.8	862.55	39792.9
861.38	48901.1	861.55	40064.2
860.38	47927.6	860.55	38639.2
859.38	47895.4	859.55	38958.6
858.38	46668.1	858.55	40670.1
857.38	48050.2	857.55	41069
856.38	47592.7	856.55	40307.3
855.38	48711.7	855.55	40367.1
854.38	49503.3	854.55	40943.5
853.38	49610.4	853.55	40189.9
852.38	48858.8	852.55	42081.6
851.38	50230.2	851.55	41820.2
850.38	50441.2	850.55	39917.7
849.38	48772.2	849.55	40681
848.38	49166.1	848.55	41316.5
847.38	49677.6	847.55	40712.1
846.38	49536.3	846.55	42192.5
845.38	48138.3	845.55	40940.6
844.38	49685.5	844.55	40414
843.38	48702.9	843.55	39264.2
842.38	49449.6	842.55	40981.5
841.38	50340.3	841.55	40130
840.38	49129	840.55	40699.6
839.38	49780.9	839.55	41234.7
838.38	49830.4	838.55	42730.5
837.38	49596.9	837.55	40580.6
836.38	49182.2	836.55	40289.5
835.38	50034.6	835.55	39626.8
834.38	49559.8	834.55	41327.2
833.38	49525.9	833.55	41604.8
832.38	48359.5	832.55	41685.9
831.38	51767.2	831.55	41922.2
830.38	49808	830.55	41281.1
829.38	49883.8	829.55	40323.1
828.38	49990.6	828.55	40142.9
827.38	49226.9	827.55	39354.5
826.38	50009.6	826.55	39633.8
825.38	50564.2	825.55	40763
824.38	49686.2	824.55	41778
823.38	49067.5	823.55	41708.7
822.38	50197.3	822.55	41819.3
821.38	50075	821.55	41419.7
820.38	49991.7	820.55	41593
819.38	49474.1	819.55	41168.5
818.38	49860.3	818.55	41207.7
817.38	49725	817.55	39896
816.38	50161.6	816.55	40967.6
815.38	50186	815.55	41076.2
814.38	50539.2	814.55	42416
813.38	52263.8	813.55	41991.5
812.38	50111.7	812.55	41198.5
811.38	48738.7	811.55	42114.6
810.38	50212.1	810.55	41270.7
809.38	50318.4	809.55	41048.1
808.38	50172.6	808.55	41852.3
807.38	50902.5	807.55	40704.3
806.38	49887.6	806.55	41080.1
805.38	49859.4	805.55	40824.8
804.38	50758	804.55	42092.8
803.38	51717.7	803.55	42717.3
802.38	51392.7	802.55	41435.1
801.38	52508.5	801.55	42472.8
800.38	50654.1	800.55	41301
799.38	50139	799.55	41278.2
798.38	50055.8	798.55	41095
797.38	49718.6	797.55	41781.4
796.38	50524.4	796.55	41703.2
795.38	51458.2	795.55	42253.4
794.38	49352.5	794.55	40846.5
793.38	49025.9	793.55	42149.9
792.38	49811.9	792.55	40822.2
791.38	50600.8	791.55	42065.8
790.38	50443	790.55	41711
789.38	51186	789.55	42347
788.38	50764.6	788.55	41642.7
787.38	50414.8	787.55	41645.7
786.38	49884.2	786.55	41691
785.38	50490	785.55	43059
784.38	50381.7	784.55	42249.1
783.38	50799.5	783.55	42995.6
782.38	50918.6	782.55	42448.5
781.38	50690	781.55	41998.6
780.38	51284.9	780.55	41336.6
779.38	50939.3	779.55	42514.1
778.38	50663.4	778.55	41826.8
777.38	49454.7	777.55	42139.4
776.38	50870.2	776.55	42250.5
775.38	51326.3	775.55	42126.8
774.38	52063.6	774.55	42264.5
773.38	50298.6	773.55	43054.8
772.38	51503	772.55	43653.6
771.38	51620.9	771.55	41807.4
770.38	51589.7	770.55	40899.8
769.38	50863.1	769.55	41609.6
768.38	50018.4	768.55	40940.3
767.38	50555.4	767.55	41632.3
766.38	51578.5	766.55	43188.2
765.38	50194.3	765.55	42896.7
764.38	49822.4	764.55	42742.8
763.38	52821.1	763.55	41990.2
762.38	51638.9	762.55	43645.5
761.38	50119.9	761.55	42319
760.38	51426.7	760.55	41271.6
759.38	52007.1	759.55	41400.5
758.38	52391.6	758.55	42654.6
757.38	52514.7	757.55	43726.7
756.38	53087.6	756.55	42272.2
755.38	52228.4	755.55	42161.7
754.38	53126.3	754.55	43705
753.38	52285.7	753.55	43264.8
752.38	52103	752.55	43288.5
751.38	52595.4	751.55	42103.7
750.38	52368.6	750.55	42236.3
749.38	51502.6	749.55	42162.1
748.38	49941.6	748.55	42945.9
747.38	51703.6	747.55	42498
746.38	51405.3	746.55	43239.1
745.38	51124.7	745.55	42797.1
744.38	50087.5	744.55	42740.4
743.38	50561.2	743.55	42304
742.38	51782.1	742.55	42949.9
741.38	51845.9	741.55	42607.9
740.38	52866.3	740.55	43517.9
739.38	52623.5	739.55	43446.7
738.38	53163.6	738.55	42947.3
737.38	52855.1	737.55	42731.7
736.38	52352.3	736.55	41926.9
735.38	52435.8	735.55	42796.1
734.38	53725.8	734.55	43641.3
733.38	54310.9	733.55	43387.7
732.38	52032.7	732.55	43411.7
731.38	51640.2	731.55	44400.9
730.38	52061.4	730.55	42942.5
729.38	53344.5	729.55	44222.8
728.38	50402.2	728.55	44350.7
727.38	52801.3	727.55	43637.7
726.38	52871.9	726.55	42249.3
725.38	51479.3	725.55	43005.8
724.38	53383.5	724.55	43731.9
723.38	53756.9	723.55	43970.6
722.38	53816.1	722.55	43719.5
721.38	54036.2	721.55	43874.6
720.38	53180	720.55	43237.9
719.38	52586.8	719.55	43079.4
718.38	52065.2	718.55	42765.2
717.38	53803.2	717.55	44092.9
716.38	54009.8	716.55	44913
715.38	53388	715.55	45169.1
714.38	52975.3	714.55	44367.6
713.38	53283.4	713.55	43617.2
712.38	53636.1	712.55	43994
711.38	54292.5	711.55	45106.9
710.38	53100.6	710.55	43614.1
709.38	53247.1	709.55	43823
708.38	52470.6	708.55	44845.7
707.38	52016.1	707.55	43123.9
706.38	53542.8	706.55	43009.6
705.38	52218.2	705.55	43292.4
704.38	53908	704.55	43622.7
703.38	55703.9	703.55	43193.4
702.38	53322.9	702.55	43317.6
701.38	53679.1	701.55	43976.9
700.38	53234.3	700.55	44316.6
699.38	53444.3	699.55	43208.3
698.38	53015.6	698.55	42554.4
697.38	51803.7	697.55	43182.8
696.38	53551	696.55	44141.5
695.38	53147.4	695.55	44536.2
694.38	54101.7	694.55	43894.3
693.38	53887.4	693.55	45810.2
692.38	53815.2	692.55	44461.7
691.38	53146.7	691.55	45078
690.38	52793.2	690.55	45546.4
689.38	53526.4	689.55	45524.1
688.38	54919	688.55	45212.3
687.38	53065.7	687.55	44867.1
686.38	53842.4	686.55	44947.7
685.38	52661.6	685.55	44272.4
684.38	53657	684.55	43618.7
683.38	54908.8	683.55	44795.6
682.38	53691.5	682.55	44191.9
681.38	55273.2	681.55	45155.1
680.38	54004.5	680.55	43400.7
679.38	53796.3	679.55	44990.5
678.38	53943.6	678.55	44974.9
677.38	53500.7	677.55	44100.8
676.38	53589.4	676.55	45130.6
675.38	53519.6	675.55	45326.3
674.38	53542.4	674.55	45544
673.38	53915.7	673.55	44321.6
672.38	54292.6	672.55	45102.4
671.38	53789.2	671.55	46202.5
670.38	55575.6	670.55	45080.1
669.38	55692.2	669.55	44842.9
668.38	55951.2	668.55	44909
667.38	54295.8	667.55	45961.3
666.38	54459.8	666.55	45311
665.38	54897.8	665.55	45320.8
664.38	54742.2	664.55	45244.6
663.38	54463.5	663.55	45236
662.38	55075.6	662.55	44391
661.38	54700.8	661.55	44463.4
660.38	55690.4	660.55	44173.7
659.38	54339.5	659.55	45052.2
658.38	54719.9	658.55	44947.9
657.38	55660.7	657.55	44762.9
656.38	55260.2	656.55	45068.7
655.38	54457.6	655.55	44972.8
654.38	54778.8	654.55	45540.3
653.38	54814.4	653.55	45829.4
652.38	54268.3	652.55	46002.6
651.38	55404.3	651.55	46424.3
650.38	54743.1	650.55	46379.7
649.38	55910.2	649.55	43751.8
648.38	55372.2	648.55	44928.8
647.38	53391.9	647.55	44503.6
646.38	55964.6	646.55	45177.5
645.38	54785.3	645.55	45393.1
644.38	55350.8	644.55	45014.8
643.38	55486.5	643.55	45240.4
642.38	55814.8	642.55	44516.7
641.38	54855.1	641.55	44676.6
640.38	55107.4	640.55	46360
639.38	54260.2	639.55	45351.8
638.38	55352.1	638.55	45497.2
637.38	54303.8	637.55	44467.7
636.38	53624	636.55	46522.7
635.38	55093.7	635.55	45843.8
634.38	57312.5	634.55	45531.7
633.38	56540.6	633.55	46329.4
632.38	55327	632.55	44802.9
631.38	56961.7	631.55	45949.5
630.38	57155.5	630.55	46883.7
629.38	55546.9	629.55	47274.3
628.38	55755	628.55	47697.6
627.38	55292.9	627.55	46471.2
626.38	56351.4	626.55	46877
625.38	55522.2	625.55	46317
624.38	54316.7	624.55	45696.2
623.38	54609.9	623.55	44685.5
622.38	56586.9	622.55	47133.9
621.38	56839.7	621.55	46799.7
620.38	55943.9	620.55	46583.1
619.38	57810.6	619.55	45699.4
618.38	56191.9	618.55	47580.5
617.38	57075.3	617.55	46853.1
616.38	56429.4	616.55	47182.9
615.38	54920.9	615.55	45739.4
614.38	56052.9	614.55	45776.5
613.38	56424.9	613.55	46517.2
612.38	55862.8	612.55	46279.8
611.38	56417	611.55	47367.1
610.38	57192.6	610.55	47337.7
609.38	56180.2	609.55	48355.8
608.38	57265.7	608.55	48178.7
607.38	56105.9	607.55	47860.9
606.38	56481.3	606.55	47024.9
605.38	56094.1	605.55	46421.5
604.38	55522	604.55	46849.1
603.38	56535.4	603.55	48464.2
602.38	56906.5	602.55	47065.5
601.38	57851.1	601.55	46756.1
600.38	56985.9	600.55	45897.9
599.38	56461.3	599.55	45043.6
598.38	56762.9	598.55	46678.6
597.38	57844.1	597.55	48239.3
596.38	58523	596.55	47735.2
595.38	58732.7	595.55	47052.9
594.38	57639.4	594.55	47079.6
593.38	57527.4	593.55	48167.4
592.38	58509.5	592.55	47239
591.38	58254.6	591.55	45895.2
590.38	58971.8	590.55	47031.9
589.38	58268.4	589.55	46590.4
588.38	57387.2	588.55	47230.2
587.38	57869.9	587.55	48420.3
586.38	57957.1	586.55	48132.8
585.38	59643.4	585.55	47018.2
584.38	57320.3	584.55	47065.8
583.38	57783.8	583.55	48360.3
582.38	58169.9	582.55	48438.5
581.38	57770.8	581.55	46917.3
580.38	58065.1	580.55	47174.7
579.38	58404.4	579.55	48466.4
578.38	58782.1	578.55	47260.6
577.38	57713	577.55	48111.6
576.38	57970.2	576.55	47261.2
575.38	58850.8	575.55	46779.5
574.38	58548.7	574.55	49058.8
573.38	59746.2	573.55	47771.4
572.38	58731.7	572.55	48099.5
571.38	57986.4	571.55	47187.1
570.38	59165.4	570.55	47963.3
569.38	57702.9	569.55	47522.4
568.38	58975.2	568.55	47604.6
567.38	58643.8	567.55	49218.5
566.38	58627.7	566.55	47557.4
565.38	59331.7	565.55	48067.5
564.38	59960	564.55	48352.6
563.38	60045.3	563.55	46592
562.38	60415.7	562.55	48535.7
561.38	59571.9	561.55	47118.6
560.38	59386.4	560.55	47997.6
559.38	58955.7	559.55	49682.7
558.38	60131.2	558.55	48274.1
557.38	60943.6	557.55	48814.2
556.38	60272.2	556.55	49838
555.38	60404.4	555.55	48671.1
554.38	60177.1	554.55	49274.3
553.38	60113.4	553.55	49618.6
552.38	59246.3	552.55	48935.3
551.38	58927.3	551.55	48468.5
550.38	60022.2	550.55	49140.3
549.38	58051.5	549.55	48269.5
548.38	56966	548.55	47922.9
547.38	58740.1	547.55	48088.6
546.38	56843.8	546.55	47514.9
545.38	58538.7	545.55	48720.9
544.38	58609.8	544.55	48362.3
543.38	58506	543.55	48004.9
542.38	57975.8	542.55	47383.8
541.38	58219	541.55	48740.9
540.38	59064.9	540.55	48614.9
539.38	56803	539.55	49340.4
538.38	58404.3	538.55	48826.3
537.38	57981.3	537.55	48732
536.38	59748	536.55	49857.5
535.38	64528	535.55	51682.1
534.38	74629.2	534.55	56776.6
533.38	85605.1	533.55	60613.4
532.38	85189.3	532.55	59049
531.38	76193.6	531.55	55246.7
530.38	64328.7	530.55	51393.4
529.38	58865.9	529.55	50215.5
528.38	55515.4	528.55	48268.6
527.38	56238.8	527.55	48862.6
526.38	57617.2	526.55	47937.7
525.38	56843.2	525.55	47943.8
524.38	56317.7	524.55	48298.3
523.38	56845.4	523.55	47907
522.38	58007.7	522.55	47674.8
521.38	56594.8	521.55	47456.5
520.38	56696.4	520.55	47628.6
519.38	55595.8	519.55	48177.8
518.38	56596	518.55	47273.2
517.38	54901.8	517.55	47811.6
516.38	55652.2	516.55	49159.9
515.38	56848	515.55	48233.3
514.38	56084.4	514.55	48054.4
513.38	57958	513.55	49396
512.38	57055.9	512.55	47790.3
511.38	58471.7	511.55	46212.5
510.38	56754.9	510.55	48494.8
509.38	57037.8	509.55	50719.3
508.38	56483.6	508.55	49361.1
507.38	57027.9	507.55	47770
506.38	57224.6	506.55	49334.2
505.38	56825.7	505.55	48736.6
504.38	57314.3	504.55	48362.1
503.38	58128.4	503.55	48347.3
502.38	58928.5	502.55	48722.7
501.38	58478	501.55	49452.2
500.38	56999	500.55	49465.5
499.38	57682.7	499.55	48590.6
498.38	58663.3	498.55	49217.7
497.38	58323.9	497.55	47839.5
496.38	58234.8	496.55	48610.1
495.38	57457.8	495.55	48511.1
494.38	58433.5	494.55	49584.8
493.38	58675.6	493.55	48588.3
492.38	56951.8	492.55	48812.4
491.38	56775.4	491.55	49592.8
490.38	56552.9	490.55	49625.7
489.38	57217.5	489.55	49911.7
488.38	58899.4	488.55	50801.9
487.38	58796.6	487.55	49474
486.38	58419	486.55	49719.3
485.38	58923.4	485.55	50194.8
484.38	58750.4	484.55	48904
483.38	57430.4	483.55	49844
482.38	56868.6	482.55	49830.6
481.38	56034	481.55	49981.2
480.38	57990.8	480.55	49320
479.38	60489.3	479.55	49848.2
478.38	58703.4	478.55	49846.8
477.38	59848.1	477.55	50151.2
476.38	58766.4	476.55	49369.1
475.38	59041.1	475.55	50049.7
474.38	59745.4	474.55	50211.7
473.38	58163.8	473.55	50317
472.38	58628.6	472.55	50284.4
471.38	58178.3	471.55	50205.3
470.38	59663.4	470.55	49777.4
469.38	59009.8	469.55	50294
468.38	60509.4	468.55	50685.7
467.38	61848	467.55	48846.3
466.38	61998.7	466.55	49040.1
465.38	59650	465.55	51304.1
464.38	60352.4	464.55	50499.3
463.38	61783.8	463.55	49279.8
462.38	58879.7	462.55	49763.2
461.38	59504.6	461.55	51008.2
460.38	61493	460.55	51620.5
459.38	59210	459.55	50378.4
458.38	60122.6	458.55	51270.2
457.38	60182.9	457.55	50988
456.38	59976	456.55	51677.8
455.38	61602.3	455.55	51675.7
454.38	59678.4	454.55	52649.9
453.38	60839.9	453.55	52585.6
452.38	60949.7	452.55	52649.2
451.38	62111.3	451.55	51840.1
450.38	59064.3	450.55	50980.9
449.38	61706.4	449.55	51749.2
448.38	60037.3	448.55	51484.4
447.38	60028.4	447.55	50755.1
446.38	59664.3	446.55	51751
445.38	59005.6	445.55	51888
444.38	61787.1	444.55	53366.9
443.38	60673	443.55	51328.9
442.38	60625.6	442.55	51951.2
441.38	62742.1	441.55	54489.6
440.38	62418.7	440.55	52764.9
439.38	60978.7	439.55	51368.3
438.38	60664.8	438.55	51976.1
437.38	62870.8	437.55	52153.9
436.38	62948.6	436.55	51873.9
435.38	63234.6	435.55	51679.1
434.38	62910.4	434.55	50694.2
433.38	62749.5	433.55	51937.2
432.38	62315.8	432.55	53729.9
431.38	62073.2	431.55	52585.6
430.38	60547.6	430.55	52261.4
429.38	63284.6	429.55	51905.4
428.38	62164.4	428.55	51806.3
427.38	61092.5	427.55	51956.5
426.38	61399.9	426.55	51717
425.38	60571.5	425.55	52534
424.38	61090.6	424.55	53427
423.38	61638.8	423.55	53559.2
422.38	61511.2	422.55	53597
421.38	61977	421.55	52976.2
420.38	62037.7	420.55	52850.4
419.38	61465	419.55	54308.2
418.38	62875.7	418.55	53520.1
417.38	63225.8	417.55	52838.3
416.38	63195.3	416.55	53855
415.38	62883.7	415.55	53681.7
414.38	63215.9	414.55	53956
413.38	62116.9	413.55	53713
412.38	62002.6	412.55	54288.3
411.38	63109.6	411.55	55536.1
410.38	62384.7	410.55	54450.1
409.38	61003.7	409.55	54581.2
408.38	60102.2	408.55	53731.5
407.38	61363.5	407.55	54956.2
406.38	63260.4	406.55	55384
405.38	63575.2	405.55	54261.2
404.38	64386.4	404.55	53752.2
403.38	63194.7	403.55	53996.6
402.38	64901.2	402.55	55280.7
401.38	66008.2	401.55	56000.5
400.38	65542.5	400.55	53189
399.38	65521.5	399.55	53334.2
398.38	65971.7	398.55	54263.1
397.38	62751.3	397.55	53386.4
396.38	63094.7	396.55	54322.3
395.38	63296.6	395.55	55258
394.38	63653.7	394.55	55585.5
393.38	63644.2	393.55	54555
392.38	63419.7	392.55	55232.5
391.38	61938.7	391.55	55290.5
390.38	64393.2	390.55	54469.3
389.38	63133.3	389.55	54450.6
388.38	62514.7	388.55	55874
387.38	63846.9	387.55	56136.5
386.38	63605.1	386.55	55818.2
385.38	65038.5	385.55	55451
384.38	63724.2	384.55	55748.1
383.38	64652.1	383.55	56871.8
382.38	64152.6	382.55	55867.2
381.38	64847.9	381.55	55763.6
380.38	64476.2	380.55	54875.8
379.38	65255.5	379.55	55982.9
378.38	65025.4	378.55	56156.7
377.38	65008.7	377.55	56481.4
376.38	66110.1	376.55	55900.2
375.38	64926.1	375.55	55622.7
374.38	64012.3	374.55	57194.9
373.38	65140.4	373.55	56848.7
372.38	64594.7	372.55	56815.6
371.38	65548	371.55	56516.9
370.38	65623.8	370.55	56015.4
369.38	64166.2	369.55	57231.4
368.38	65346.9	368.55	57506.6
367.38	65141.1	367.55	57487.6
366.38	65396.3	366.55	56942.1
365.38	65311.8	365.55	55127.6
364.38	66102.3	364.55	56317.6
363.38	65624.3	363.55	58221.1
362.38	66931.4	362.55	55594.9
361.38	65231	361.55	55727.1
360.38	66730.8	360.55	56496.7
359.38	67300.7	359.55	57373.9
358.38	65774.1	358.55	56677.2
357.38	65914.9	357.55	57157.5
356.38	66640.5	356.55	58885.3
355.38	66990.2	355.55	59106.1
354.38	65700.2	354.55	57827.2
353.38	67079.5	353.55	58090.6
352.38	68495.6	352.55	58709.3
351.38	67702.6	351.55	58185.4
350.38	65477.4	350.55	61180.3
349.38	67314.2	349.55	60941.2
348.38	69041.6	348.55	60353.1
347.38	68317.2	347.55	59286.1
346.38	69435.8	346.55	59893.5
345.38	68418.3	345.55	59844.7
344.38	69099.5	344.55	59277.2
343.38	69292.3	343.55	61126.1
342.38	68069.8	342.55	60649.1
341.38	67802.2	341.55	58822.4
340.38	68626.8	340.55	58409
339.38	67212.7	339.55	59618.8
338.38	67441.2	338.55	58494.5
337.38	66325.2	337.55	57711
336.38	67543.4	336.55	57782.2
335.38	68112.6	335.55	57365.4
334.38	66811.1	334.55	57167.1
333.38	67288.7	333.55	57147.9
332.38	66219.9	332.55	57533.2
331.38	65990.6	331.55	58195.8
330.38	67291.6	330.55	58043.6
329.38	66719.2	329.55	57785.9
328.38	65347.5	328.55	57851.9
327.38	67022	327.55	56798
326.38	68398.7	326.55	59260.3
325.38	69886.2	325.55	57943.5
324.38	69821.4	324.55	60138.3
323.38	71350.9	323.55	62524.9
322.38	71143.4	322.55	64414.7
321.38	72179.2	321.55	64418
320.38	74003.2	320.55	66257.8
319.38	74931.8	319.55	65559
318.38	74459.2	318.55	64693.9
317.38	76343.4	317.55	65595.9
316.38	76933.3	316.55	66341.9
315.38	76009.7	315.55	66347.6
314.38	76010.4	314.55	65637
313.38	76765.4	313.55	66957.3
312.38	78294.5	312.55	66228.9
311.38	75642.8	311.55	65525.7
310.38	74321.2	310.55	66868.5
309.38	72615.2	309.55	64103.2
308.38	69332.7	308.55	60231.5
307.38	65842.5	307.55	57717
306.38	62513.8	306.55	54893.9
305.38	58015.4	305.55	52088.6
304.38	55655.9	304.55	46786.6
303.38	53506.8	303.55	44262
302.38	49363.2	302.55	40371.2
301.38	44645.9	301.55	37398.1
300.38	41104.3	300.55	34149.6
299.38	40302.8	299.55	33075
298.38	38376.2	298.55	32511.9
297.38	37125.8	297.55	32771.6
296.38	37475.8	296.55	33682.7
295.38	39669.3	295.55	36915.5
294.38	44068.9	294.55	40386.7
293.38	47824.3	293.55	43955.1
292.38	53840.8	292.55	51120.9
291.38	62651.3	291.55	59426.6
290.38	65924.2	290.55	60383.2
289.38	65881	289.55	60949.3
288.38	71875.9	288.55	61992.2
287.38	93095.4	287.55	74220.5
286.38	167987	286.55	121254
285.38	351198	285.55	282581
284.38	368020	284.55	362068
283.38	155152	283.55	182873
282.38	28581.4	282.55	35171.5
281.38	8590.25	281.55	8486.87
280.38	5738.95	280.55	5314.57
279.38	3785.42	279.55	3868.35
278.38	3485.24	278.55	3319.29
277.38	3039.78	277.55	2834.39
276.38	2671.02	276.55	2523.13
275.38	2611.24	275.55	2191.36
274.38	2473.84	274.55	2002.07
273.38	2656.63	273.55	2588.83
272.38	2238.63	272.55	2749.09
271.38	2431.77	271.55	2674.88
270.38	2294.77	270.55	2366.31
269.38	2540.34	269.55	2457
268.38	2460.57	268.55	2465.55
267.38	2348.87	267.55	2199.33
266.38	2160.19	266.55	2483.81
265.38	2546.85	265.55	2325.14
264.38	2502.15	264.55	2448.67
263.38	2557.09	263.55	2192.56
262.38	2334.92	262.55	2250.37
261.38	2287.31	261.55	2156.91
260.38	2443.85	260.55	2113.83
259.38	2425.62	259.55	1997.51
258.38	2236.92	258.55	2375
257.38	2370.8	257.55	2014.7
256.38	2191.88	256.55	2304.95
255.38	1935.89	255.55	2327.27
254.38	2071.48	254.55	2221.09
253.38	2615.06	253.55	2173.28
252.38	2362.41	252.55	2290.39
251.38	2290.13	251.55	2343.37
250.38	2326.07	250.55	2273.03
249.38	2528.44	249.55	2072.21
248.38	2346.54	248.55	1784.25
247.38	2304.09	247.55	2014.66
246.38	2233.31	246.55	2339.86
245.38	2446.16	245.55	2163.1
244.38	2392	244.55	2244.41
243.38	2225.51	243.55	2112.88
242.38	2245.92	242.55	2111.8
241.38	2181.04	241.55	2228.83
240.38	2265.05	240.55	1972.48
239.38	2457.65	239.55	2173.69
238.38	2326.44	238.55	1852.89
237.38	2646.87	237.55	1869.51
236.38	2525.27	236.55	1650.53
235.38	2368.44	235.55	1871.15
234.38	2394.74	234.55	2031.97
233.38	2573.75	233.55	2064.39
232.38	2571.81	232.55	2596.21
231.38	2540.68	231.55	2190.24
230.38	2060.14	230.55	2231.43
229.38	2342.49	229.55	2225.22
228.38	2315.53	228.55	2142.32
227.38	2256.52	227.55	2332.08
226.38	2092.2	226.55	2347.26
225.38	2734.8	225.55	1976.53
224.38	2041.72	224.55	1714.39
223.38	2379.23	223.55	2205.22
222.38	2497.64	222.55	2253.48
221.38	2499.6	221.55	2201.66
220.38	2515.7	220.55	2216.06
219.38	2554.77	219.55	2242.61
218.38	2309.3	218.55	2150.06
217.38	2335.05	217.55	2037.91
216.38	2372.38	216.55	2340.62
215.38	2550.24	215.55	2462.49
214.38	2540.56	214.55	2275.31
213.38	2226.29	213.55	2545.38
212.38	2131.36	212.55	2369.25
211.38	2219.38	211.55	2326.54
210.38	2387.44	210.55	2018.38
209.38	2367.25	209.55	2149.96
208.38	2347.41	208.55	2158.64
207.38	2389.88	207.55	1934.39
206.38	2288.37	206.55	2130.95
205.38	2437.82	205.55	2280.52
204.38	2654.4	204.55	2071.31
203.38	2648.42	203.55	2221.98
202.38	2504.05	202.55	2385.22
201.38	2534	201.55	2288.68
200.38	2412.58	200.55	2179.47
199.38	2247.11	199.55	2237.27
198.38	2209.59	198.55	2397.22
197.38	2455.57	197.55	2232.26
196.38	2493.73	196.55	1959.19
195.38	2452.56	195.55	2179.48
194.38	2191.2	194.55	2020.06
193.38	2421.33	193.55	2062.3
192.38	2699.69	192.55	2068.76
191.38	2462.06	191.55	2105.94
190.38	2563.26	190.55	2042.07
189.38	2254.49	189.55	1930.09
188.38	2242.71	188.55	2236.59
187.38	2482.58	187.55	1851.76
186.38	2295.38	186.55	2175.71
185.38	2368.5	185.55	2166.63
184.38	2672.81	184.55	1936.27
183.38	2537.19	183.55	2172.77
182.38	2431.21	182.55	2422.12
181.38	2259.14	181.55	2212.47
180.38	2300.68	180.55	2360.11
179.38	2325.79	179.55	2201.4
178.38	2411.86	178.55	2387.87
177.38	2348.06	177.55	2174.48
176.38	2675.33	176.55	1988.37
175.38	2723.82	175.55	2329.95
174.38	2475.54	174.55	2253.29
173.38	2813.43	173.55	2202.9
172.38	2783.29	172.55	2241.37
171.38	2491.03	171.55	2243.12
170.38	2404.57	170.55	2246.48
169.38	2620.87	169.55	2495.36
168.38	2781.43	168.55	2319.72
167.38	2529.95	167.55	2150.95
166.38	2605.64	166.55	2147.39
165.38	2556.93	165.55	2492.61
164.38	2444.46	164.55	2468.98
163.38	2775.02	163.55	2361.88
162.38	2777.12	162.55	2222.84
161.38	2297.17	161.55	2117.15
160.38	2453.39	160.55	2049.76
159.38	2478.41	159.55	2142.91
158.38	2346.35	158.55	2246.79
157.38	2212.75	157.55	2550.07
156.38	2215.3	156.55	2858.04
155.38	2478.68	155.55	2628.62
154.38	2974.3	154.55	2825.49
153.38	2698.38	153.55	2975.73
152.38	2895.18	152.55	2816.12
151.38	2553.23	151.55	2323.41
150.38	2276.4	150.55	1973.35
149.38	1993.92	149.55	2314.99
148.38	2466.46	148.55	2000.16
147.38	2290.01	147.55	2331.82
146.38	2124.21	146.55	2491.97
145.38	2264.02	145.55	2301.87
144.38	2700.61	144.55	1956.04
143.38	2783.73	143.55	2035.34
142.38	2594.53	142.55	2378.68
141.38	2678.82	141.55	2180.78
140.38	2561.57	140.55	2037.38
139.38	2654	139.55	2330.06
138.38	2760.74	138.55	2263.15
137.38	2474.98	137.55	2284.64
136.38	2721.46	136.55	2271.33
135.38	2758.74	135.55	2265.89
134.38	2387.23	134.55	2221.67
133.38	2512.73	133.55	2080.34
132.38	2437.11	132.55	2095.18
131.38	2269.48	131.55	1947.49
130.38	2522.19	130.55	2032.85
129.38	2578.19	129.55	2378.95
128.38	2581.63	128.55	2262.95
127.38	2805.73	127.55	2103.11
126.38	2321.19	126.55	2312.8
125.38	2320.24	125.55	2378.82
124.38	2314.82	124.55	2415.54
123.38	2295.62	123.55	2285.33
122.38	2203.74	122.55	2146.43
121.38	2479.93	121.55	2058.52
120.38	2485.65	120.55	2341.36
119.38	2164.84	119.55	1977.4
118.38	2470.97	118.55	2436.94
117.38	2611.85	117.55	2196.25
116.38	2411.61	116.55	2266.85
115.38	2529.09	115.55	1952.48
114.38	2525.55	114.55	1835.9
113.38	2485.99	113.55	2068.15
112.38	2490.67	112.55	2122.35
111.38	2478.51	111.55	1976.04
110.38	2538.53	110.55	2069.26
109.38	2540.63	109.55	2147.64
108.38	2426.5	108.55	2226.78
107.38	2363.09	107.55	2481.3
106.38	2342.26	106.55	2508
105.38	2341.07	105.55	2513.2
104.38	2706.34	104.55	2490.14
103.38	2933.42	103.55	2389.38
102.38	3182.29	102.55	2555.04
101.38	3086.15	101.55	2319.94
100.38	2635.7	100.55	2359.38
99.38	2552.92	99.55	2384.09
98.38	2588.99	98.55	2201.3
97.38	2716.37	97.55	2302.25
96.38	2017.27	96.55	2387.6
95.38	2477.06	95.55	2439.6
94.38	2557.96	94.55	2443.9
93.38	2840.05	93.55	2570
92.38	2878.32	92.55	2436.35
91.38	2471.06	91.55	1828.27
90.38	2504.25	90.55	2067.45
89.38	2514.86	89.55	2239.45
88.38	2486.27	88.55	2314.79
87.38	2432.65	87.55	1871.73
86.38	2866.05	86.55	2315.02
85.38	2822.51	85.55	2095.97
84.38	2508.26	84.55	2384.08
83.38	2663.77	83.55	2171.6
82.38	2669.4	82.55	2069.19
81.38	2469.99	81.55	2281.45
80.38	2571.62	80.55	2026.28
79.38	2639.28	79.55	2215.67
78.38	2451.45	78.55	1992.62
77.38	2654.11	77.55	1982.26
76.38	2349.55	76.55	2400.17
75.38	2444.84	75.55	2387.18
74.38	2818.99	74.55	2168.98
73.38	2779.82	73.55	2121.47
72.38	2961.26	72.55	2347.62
71.38	3098.73	71.55	2653.34
70.38	2681.83	70.55	2381.44
69.38	2630.74	69.55	2360.94
68.38	2676.74	68.55	2275.59
67.38	2369.86	67.55	2014.14
66.38	2427.41	66.55	2257.97
65.38	2240.35	65.55	2262.99
64.38	2428.7	64.55	2339.45
63.38	2414.86	63.55	2162.72
62.38	2531.21	62.55	2147.1
61.38	2952.19	61.55	2452.42
60.38	2415.26	60.55	2321.12
59.38	2754.8	59.55	2397.47
58.38	3055.83	58.55	2745.99
57.38	2548.96	57.55	2470.85
56.38	2578.73	56.55	2159.98
55.38	2472.16	55.55	2390.05
54.38	3053.46	54.55	2572.82
53.38	2793.89	53.55	2584.04
52.38	2681.71	52.55	2738.84
51.38	2726.58	51.55	2331.76
50.38	2904.01	50.55	2588.56
49.38	3081.58	49.55	2439.3
48.38	2998.81	48.55	2333.73
47.38	2995.31	47.55	2401.4
46.38	3214.97	46.55	2394.3
45.38	3033.34	45.55	2790.61
44.38	3139.08	44.55	3010.94
43.38	2755.97	43.55	2544.81
42.38	3238.19	42.55	2610.26
41.38	3035.77	41.55	2640.2
40.38	2928.08	40.55	2390.64
39.38	2814.78	39.55	2165.55
38.38	2755.37	38.55	2515.85
37.38	2612.45	37.55	2068.16
36.38	2759.85	36.55	1950.65
35.38	2681.98	35.55	2211.29
34.38	2342.49	34.55	2133.99
33.38	2487.07	33.55	1834.06
32.38	2446.46	32.55	1988.58
31.38	2585.75	31.55	1908.1
30.38	2301.26	30.55	2003.02
29.38	2593.51	29.55	2107.69
28.38	2624.45	28.55	2192.38
27.38	3055.28	27.55	2414.66
26.38	3068.41	26.55	2737.14
25.38	3401.29	25.55	2741.25
24.38	3378.17	24.55	2487.46
23.38	2966.41	23.55	2711.77
22.38	3626.11	22.55	3243.32
21.38	4074.87	21.55	4047.95
20.38	4884.9	20.55	4202.21
19.38	5123.4	19.55	4535.82
18.38	5303.9	18.55	4308.79
17.38	5230.18	17.55	4344.78
16.38	4471.1	16.55	4530.5
15.38	3812.98	15.55	3621.91
14.38	3693.07	14.55	3713.34
13.38	3844.85	13.55	3228.12
12.38	3091.89	12.55	3065.77
11.38	2644.92	11.55	2710.89
10.38	2485.41	10.55	2342.27
9.38	2139.02	9.55	1987.03
8.38	1906.19	8.55	1607.02
7.38	1249.08	7.55	1469.68
6.38	1215.01	6.55	1148.43
5.38	874.484	5.55	609.894
4.38	558.617	4.55	510.367
3.38	268.188	3.55	308.879
2.38	198.751	2.55	315.309
1.38	95.0184	1.55	121.798
0.38	8.61905	0.55	74.501
-0.62	0	-0.45	27.1821
-1.62	0	-1.45	8.71909
-2.62	22.6579	-2.45	0
-3.62	17.3581	-3.45	14.5102
-4.62	0	-4.45	5.4978
-5.62	0	-5.45	0
-6.62	0	-6.45	0
-7.62	0	-7.45	0
-8.62	0	-8.45	0

## Sheet: Fig.2f
Binding energy (eV)	Intensity							Binding energy (eV)	Intensity
	Raw	C-C	C-O	C=O	O-C=O	background	Sum		Raw	C-C	C-O	C=O	O-C=O	background	Sum
299.38	6294.76	0	0	0	0	0	6294.76	299.55	5498.26	0	0	0	0	0	5498.29
299.28	6044.67	6371.49	6371.49	6371.49	6371.49	6371.49	6371.49	299.45	5617.52	5474.21	5474.21	5474.21	5474.25	5474.21	5474.25
299.18	6576.33	6355.5	6355.5	6355.5	6355.5	6355.5	6355.5	299.35	5302.76	5457.07	5457.07	5457.07	5457.12	5457.07	5457.12
299.08	6570.2	6341.64	6341.64	6341.64	6341.64	6341.64	6341.64	299.25	5478.31	5439.81	5439.81	5439.81	5439.88	5439.81	5439.88
298.98	6506.72	6328.23	6328.23	6328.23	6328.23	6328.23	6328.23	299.15	5707.87	5421.05	5421.05	5421.05	5421.13	5421.05	5421.13
298.88	6543.83	6316.6	6316.6	6316.6	6316.6	6316.6	6316.6	299.05	5481.4	5402.68	5402.68	5402.68	5402.79	5402.68	5402.79
298.78	6646.72	6304.67	6304.67	6304.67	6304.67	6304.67	6304.67	298.95	5425.96	5384.25	5384.25	5384.25	5384.39	5384.25	5384.39
298.68	6257.67	6292.46	6292.46	6292.46	6292.46	6292.46	6292.46	298.85	5382.02	5363.73	5363.73	5363.73	5363.92	5363.73	5363.92
298.58	6307.61	6274.79	6274.79	6274.79	6274.79	6274.79	6274.79	298.75	5364.32	5350.23	5350.23	5350.23	5350.47	5350.23	5350.47
298.48	6187.77	6258	6258	6258	6258	6258	6258	298.65	5289.61	5330.98	5330.98	5330.98	5331.28	5330.98	5331.28
298.38	6301.5	6244.56	6244.56	6244.56	6244.56	6244.56	6244.56	298.55	5260.54	5309.12	5309.12	5309.12	5309.51	5309.12	5309.51
298.28	6276.28	6230.1	6230.1	6230.1	6230.1	6230.1	6230.1	298.45	5262.96	5293.25	5293.25	5293.25	5293.74	5293.25	5293.74
298.18	6346.15	6213.24	6213.24	6213.24	6213.24	6213.24	6213.24	298.35	5252.17	5283.77	5283.77	5283.77	5284.4	5283.77	5284.4
298.08	6313.95	6201.74	6201.74	6201.74	6201.74	6201.74	6201.74	298.25	5258.71	5283.15	5283.15	5283.15	5283.95	5283.15	5283.95
297.98	6117.79	6189.37	6189.37	6189.37	6189.37	6189.37	6189.37	298.15	5326.84	5282.51	5282.51	5282.51	5283.52	5282.51	5283.52
297.88	6441.69	6176.45	6176.45	6176.45	6176.45	6176.45	6176.45	298.05	5372.44	5281.85	5281.85	5281.85	5283.12	5281.85	5283.12
297.78	6581.96	6161.59	6161.59	6161.59	6161.59	6161.59	6161.59	297.95	5202.34	5281.18	5281.18	5281.18	5282.78	5281.18	5282.78
297.68	6035.93	6148.06	6148.06	6148.06	6148.06	6148.06	6148.06	297.85	5149.57	5280.47	5280.47	5280.47	5282.48	5280.47	5282.48
297.58	6203.67	6134.42	6134.42	6134.42	6134.42	6134.42	6134.42	297.75	5416.71	5279.71	5279.71	5279.71	5282.22	5279.71	5282.22
297.48	6221.83	6125.71	6125.71	6125.71	6125.71	6125.71	6125.71	297.65	5437.94	5278.85	5278.85	5278.85	5281.98	5278.85	5281.98
297.38	6210.97	6118.23	6118.23	6118.23	6118.24	6118.23	6118.24	297.55	5293.92	5277.87	5277.87	5277.87	5281.76	5277.87	5281.76
297.28	6044.5	6107.98	6107.98	6107.98	6107.98	6107.98	6107.98	297.45	5431.49	5276.83	5276.83	5276.83	5281.65	5276.83	5281.65
297.18	6151.67	6102.28	6102.28	6102.28	6102.29	6102.28	6102.29	297.35	5462.51	5275.75	5275.75	5275.75	5281.7	5275.75	5281.7
297.08	5813.31	6101.49	6101.49	6101.49	6101.49	6101.49	6101.49	297.25	5699.27	5274.62	5274.62	5274.62	5281.95	5274.62	5281.95
296.98	6129.02	6100.64	6100.64	6100.64	6100.65	6100.64	6100.65	297.15	5761.55	5273.45	5273.45	5273.45	5282.46	5273.45	5282.46
296.88	6271.05	6099.79	6099.79	6099.79	6099.8	6099.79	6099.8	297.05	5580.81	5272.23	5272.23	5272.23	5283.26	5272.23	5283.26
296.78	5976.41	6098.9	6098.9	6098.9	6098.92	6098.9	6098.92	296.95	5501.47	5270.99	5270.99	5270.99	5284.45	5270.99	5284.45
296.68	6066.75	6097.99	6097.99	6097.99	6098.01	6097.99	6098.01	296.85	5412.76	5269.69	5269.69	5269.69	5286.08	5269.69	5286.08
296.58	6216.07	6096.98	6096.98	6096.98	6097.01	6096.98	6097.01	296.75	5309.53	5268.37	5268.37	5268.37	5288.27	5268.37	5288.27
296.48	6207.86	6095.87	6095.87	6095.87	6095.92	6095.87	6095.92	296.65	5631.83	5266.99	5266.99	5266.99	5291.07	5266.99	5291.07
296.38	6316.11	6094.6	6094.6	6094.6	6094.67	6094.6	6094.67	296.55	5487.15	5265.6	5265.6	5265.6	5294.66	5265.6	5294.66
296.28	6316.77	6093.39	6093.39	6093.39	6093.49	6093.39	6093.49	296.45	5529.18	5264.16	5264.16	5264.16	5299.13	5264.16	5299.13
296.18	6402.1	6092.19	6092.19	6092.19	6092.34	6092.19	6092.34	296.35	5464.87	5262.64	5262.64	5262.64	5304.59	5262.64	5304.59
296.08	6529.26	6090.84	6090.84	6090.84	6091.05	6090.84	6091.05	296.25	5752.71	5261.01	5261.01	5261.01	5311.2	5261.01	5311.2
295.98	6434.99	6089.3	6089.3	6089.3	6089.59	6089.3	6089.59	296.15	5684.27	5259.24	5259.24	5259.25	5319.11	5259.24	5319.11
295.88	5853.57	6087.62	6087.62	6087.62	6088.03	6087.62	6088.03	296.05	5939.05	5257.25	5257.25	5257.25	5328.44	5257.25	5328.45
295.78	6198.54	6085.75	6085.75	6085.75	6086.33	6085.75	6086.33	295.95	5961.68	5255.14	5255.14	5255.15	5339.56	5255.14	5339.56
295.68	6534.44	6083.68	6083.68	6083.68	6084.47	6083.68	6084.47	295.85	5946.71	5252.78	5252.78	5252.79	5352.58	5252.78	5352.58
295.58	6892.21	6081.44	6081.44	6081.44	6082.54	6081.44	6082.54	295.75	5983.2	5250.18	5250.18	5250.19	5367.82	5250.18	5367.83
295.48	6713.19	6079.02	6079.02	6079.02	6080.52	6079.02	6080.52	295.65	6325.1	5247.29	5247.29	5247.3	5385.54	5247.29	5385.55
295.38	6965.86	6076.41	6076.41	6076.41	6078.45	6076.41	6078.45	295.55	6125.58	5244.26	5244.26	5244.28	5406.25	5244.26	5406.27
295.28	7161.67	6073.59	6073.59	6073.59	6076.35	6073.59	6076.35	295.45	6622.44	5241.03	5241.03	5241.06	5430.26	5241.03	5430.29
295.18	6918.79	6070.39	6070.39	6070.39	6074.11	6070.39	6074.11	295.35	6543.65	5237.61	5237.61	5237.64	5458	5237.61	5458.04
295.08	7146.83	6066.9	6066.9	6066.9	6071.87	6066.9	6071.87	295.25	6784.97	5234.03	5234.03	5234.08	5489.95	5234.03	5489.99
294.98	7289.56	6063.25	6063.25	6063.25	6069.87	6063.25	6069.87	295.15	6334.31	5230.3	5230.3	5230.36	5526.55	5230.3	5526.61
294.88	7263.91	6059.47	6059.47	6059.47	6068.24	6059.47	6068.24	295.05	6543.06	5226.35	5226.35	5226.43	5568.24	5226.35	5568.33
294.78	7379.61	6055.53	6055.53	6055.53	6067.08	6055.53	6067.08	294.95	6800.2	5222.33	5222.33	5222.43	5615.68	5222.33	5615.79
294.68	7403.66	6051.56	6051.56	6051.56	6066.68	6051.56	6066.69	294.85	6580.79	5218.18	5218.18	5218.33	5669.34	5218.18	5669.48
294.58	7119.97	6047.47	6047.47	6047.48	6067.18	6047.47	6067.19	294.75	6638.75	5214.05	5214.05	5214.23	5729.87	5214.05	5730.05
294.48	7381.75	6043.27	6043.27	6043.27	6068.81	6043.27	6068.81	294.65	6909.74	5209.82	5209.82	5210.06	5797.72	5209.82	5797.96
294.38	7303.76	6039.05	6039.05	6039.05	6071.96	6039.05	6071.96	294.55	6601.94	5205.56	5205.56	5205.87	5873.45	5205.56	5873.76
294.28	7078.63	6034.82	6034.82	6034.82	6076.99	6034.82	6077	294.45	6605.6	5201.21	5201.21	5201.61	5957.54	5201.21	5957.93
294.18	7530.4	6030.58	6030.58	6030.59	6084.34	6030.58	6084.34	294.35	6546.67	5196.63	5196.63	5197.14	6050.29	5196.63	6050.8
294.08	7365.58	6026.33	6026.33	6026.33	6094.46	6026.33	6094.47	294.25	6877.65	5191.94	5191.94	5192.59	6152.27	5191.94	6152.93
293.98	7165.6	6022.02	6022.02	6022.03	6107.91	6022.02	6107.92	294.15	6913.14	5187.05	5187.05	5187.88	6263.75	5187.05	6264.59
293.88	7241.31	6017.66	6017.66	6017.67	6125.32	6017.66	6125.34	294.05	6639.43	5182	5182	5183.07	6385.07	5182	6386.14
293.78	7222.13	6013.29	6013.29	6013.31	6147.51	6013.29	6147.53	293.95	7588.99	5176.85	5176.85	5178.2	6516.45	5176.85	6517.8
293.68	7407.41	6008.82	6008.82	6008.86	6175.21	6008.82	6175.24	293.85	7192.91	5171.55	5171.55	5173.26	6657.94	5171.55	6659.65
293.58	7534.04	6004.17	6004.17	6004.22	6209.27	6004.17	6209.32	293.75	7463.14	5166.13	5166.13	5168.28	6809.49	5166.13	6811.65
293.48	7297.7	5999.42	5999.42	5999.49	6250.82	5999.42	6250.89	293.65	7253.39	5160.49	5160.49	5163.21	6970.78	5160.49	6973.5
293.38	7345.2	5994.49	5994.49	5994.59	6300.87	5994.49	6300.97	293.55	7368.91	5154.66	5154.66	5158.07	7141.44	5154.66	7144.84
293.28	7625.15	5989.3	5989.3	5989.44	6360.55	5989.3	6360.7	293.45	7186.92	5148.61	5148.61	5152.87	7320.82	5148.61	7325.08
293.18	7786.58	5983.89	5983.89	5984.09	6431.13	5983.89	6431.34	293.35	7080.95	5142.23	5142.23	5147.53	7508.01	5142.23	7513.31
293.08	7902.22	5978.1	5978.1	5978.38	6513.71	5978.1	6514	293.25	7458.31	5135.7	5135.7	5142.29	7702.16	5135.7	7708.75
292.98	8046.11	5971.92	5971.92	5972.32	6609.54	5971.92	6609.94	293.15	7704.53	5128.89	5128.89	5137.05	7901.83	5128.89	7910
292.88	8158	5965.47	5965.47	5966.02	6719.93	5965.47	6720.49	293.05	7831.85	5121.77	5121.77	5131.85	8105.51	5121.77	8115.6
292.78	8103	5958.55	5958.55	5959.31	6845.76	5958.55	6846.53	292.95	8110.08	5114.21	5114.21	5126.62	8311.31	5114.21	8323.73
292.68	8744.73	5951.19	5951.19	5952.24	6987.97	5951.19	6989.03	292.85	8153.77	5106.2	5106.2	5121.44	8517.26	5106.2	8532.5
292.58	8956.77	5943.43	5943.43	5944.87	7147.25	5943.43	7148.69	292.75	8447.52	5097.67	5097.67	5116.32	8721.08	5097.67	8739.72
292.48	8595.66	5935.12	5935.12	5937.09	7323.75	5935.12	7325.71	292.65	8770.96	5088.56	5088.56	5111.31	8920.38	5088.56	8943.13
292.38	9205.86	5926.26	5926.26	5928.91	7517.35	5926.26	7520.01	292.55	9175.64	5078.97	5078.97	5106.64	9112.75	5078.97	9140.42
292.28	9072.79	5916.89	5916.89	5920.47	7727.47	5916.89	7731.04	292.45	9315.76	5068.93	5068.93	5102.49	9295.66	5068.93	9329.21
292.18	9236.19	5907.08	5907.08	5911.88	7952.91	5907.08	7957.71	292.35	9529.79	5058.35	5058.35	5098.91	9466.37	5058.35	9506.93
292.08	9960.51	5896.65	5896.65	5903.03	8191.58	5896.65	8197.97	292.25	9598.23	5047.26	5047.26	5096.14	9622.33	5047.26	9671.21
291.98	10169.6	5885.76	5885.76	5894.23	8440.98	5885.76	8449.45	292.15	9587.44	5035.54	5035.54	5094.26	9760.9	5035.54	9819.63
291.88	10032.9	5874.42	5874.42	5885.59	8697.67	5874.42	8708.84	292.05	9637.82	5023.34	5023.34	5093.68	9879.9	5023.34	9950.24
291.78	9914.17	5862.57	5862.57	5877.23	8957.42	5862.57	8972.07	291.95	10231	5010.72	5010.72	5094.71	9977.24	5010.72	10061.2
291.68	10619.8	5850.34	5850.34	5869.47	9215.41	5850.34	9234.54	291.85	10277.8	4997.73	4997.73	5097.71	10051.2	4997.73	10151.2
291.58	10523.3	5837.56	5837.56	5862.4	9466.01	5837.56	9490.84	291.75	10985.9	4984.36	4984.36	5103.01	10100.2	4984.36	10218.8
291.48	10722.8	5824.33	5824.33	5856.41	9703.31	5824.33	9735.39	291.65	10453.7	4970.69	4970.69	5111.05	10123.3	4970.69	10263.7
291.38	10595.6	5810.92	5810.92	5852.13	9921.41	5810.92	9962.63	291.55	10620.9	4956.75	4956.75	5122.29	10119.9	4956.75	10285.4
291.28	10696.5	5797.3	5797.3	5849.98	10114.1	5797.3	10166.8	291.45	10680	4942.63	4942.63	5137.25	10089.9	4942.63	10284.5
291.18	11204.5	5783.37	5783.37	5850.36	10275.5	5783.37	10342.5	291.35	10933.3	4928.27	4928.27	5156.35	10033.4	4928.27	10261.5
291.08	11016.2	5769.23	5769.23	5853.96	10400.4	5769.23	10485.1	291.25	10747.6	4913.85	4913.85	5180.31	9951.54	4913.85	10218
290.98	10572.9	5755	5755	5861.61	10484.6	5755	10591.2	291.15	10682.1	4899.36	4899.36	5209.68	9845.31	4899.36	10155.6
290.88	10859.2	5740.74	5740.74	5874.17	10525.1	5740.74	10658.5	291.05	10267.1	4885.02	4885.02	5245.26	9716.53	4885.02	10076.8
290.78	11170.4	5726.43	5726.43	5892.53	10520	5726.43	10686.1	290.95	10616.8	4870.69	4870.69	5287.54	9566.93	4870.69	9983.78
290.68	10680.7	5712.07	5712.07	5917.76	10469	5712.07	10674.7	290.85	10315.5	4856.36	4856.36	5337.16	9398.7	4856.36	9879.49
290.58	10808.2	5697.6	5697.61	5950.97	10373.4	5697.6	10626.8	290.75	10421.8	4842.07	4842.07	5394.81	9214.25	4842.07	9766.99
290.48	10482.6	5683.32	5683.33	5993.72	10235.9	5683.32	10546.3	290.65	10122.8	4827.93	4827.93	5461.3	9016.23	4827.93	9649.6
290.38	10791.4	5669.08	5669.1	6047.3	10060.4	5669.08	10438.6	290.55	10301.7	4813.89	4813.89	5537.24	8807.2	4813.89	9530.55
290.28	10615.6	5654.71	5654.75	6113.04	9851.46	5654.71	10309.8	290.45	10411.2	4799.94	4799.94	5623.28	8589.76	4799.94	9413.1
290.18	10977.3	5640.37	5640.44	6192.74	9614.99	5640.37	10167.4	290.35	10350.6	4786.06	4786.06	5720.02	8366.47	4786.06	9300.44
290.08	10257.7	5626.18	5626.29	6288.18	9357.16	5626.18	10019.3	290.25	10097.6	4772.4	4772.4	5828.21	8139.95	4772.4	9195.76
289.98	10678	5611.95	5612.13	6400.85	9083.98	5611.95	9873.06	290.15	10073.7	4758.93	4758.93	5948.34	7912.48	4758.93	9101.89
289.88	10957.5	5597.6	5597.9	6532.37	8801.46	5597.6	9736.53	290.05	10164.4	4745.67	4745.67	6080.84	7686.23	4745.67	9021.4
289.78	10536.3	5583.18	5583.66	6684.38	8515.37	5583.18	9617.05	289.95	9770.33	4732.45	4732.46	6225.87	7462.95	4732.45	8956.38
289.68	10390.8	5568.63	5569.4	6858.25	8230.81	5568.63	9521.2	289.85	9474.53	4719.32	4719.34	6383.66	7244.4	4719.32	8908.76
289.58	10694.8	5553.96	5555.17	7055.18	7952.28	5553.96	9454.72	289.75	9250.95	4706.42	4706.45	6554.36	7032.17	4706.42	8880.15
289.48	11157	5539.29	5541.19	7276.15	7683.65	5539.29	9422.42	289.65	9321.46	4693.61	4693.67	6737.67	6827.38	4693.61	8871.49
289.38	10581.8	5524.39	5527.34	7521.32	7427.67	5524.39	9427.55	289.55	9786.02	4680.93	4681.03	6933.21	6631.02	4680.93	8883.4
289.28	11183.5	5509.48	5514	7790.75	7186.75	5509.48	9472.56	289.45	9725.39	4668.31	4668.48	7140.3	6443.82	4668.31	8915.98
289.18	10963.8	5494.53	5501.42	8083.58	6962.4	5494.53	9558.34	289.35	9214.24	4655.8	4656.1	7358.08	6266.39	4655.8	8968.96
289.08	10797.2	5479.49	5489.88	8398.11	6755.42	5479.49	9684.41	289.25	9764.42	4643.34	4643.85	7585.29	6099.02	4643.34	9041.47
288.98	11043.9	5464.32	5479.81	8731.76	6566.08	5464.32	9849.02	289.15	9402.99	4630.87	4631.71	7820.38	5941.85	4630.87	9132.2
288.88	10574.1	5449.08	5471.98	9081.12	6394.31	5449.08	10049.3	289.05	9638.65	4618.3	4619.69	8061.47	5794.82	4618.3	9239.38
288.78	10901.6	5433.77	5467.29	9441.69	6239.59	5433.77	10281	288.95	9473.96	4605.67	4607.94	8306.48	5657.88	4605.67	9360.97
288.68	10777.4	5418.34	5466.95	9807.9	6101.05	5418.34	10539.2	288.85	9417.12	4593.05	4596.73	8553.1	5530.89	4593.05	9494.62
288.58	10781.7	5402.92	5472.74	10173.4	5977.81	5402.92	10818.1	288.75	9393.01	4580.45	4586.33	8798.65	5413.55	4580.45	9637.62
288.48	10818.1	5387.4	5486.71	10530.9	5868.58	5387.4	11111.4	288.65	9580.58	4567.69	4576.96	9040.03	5305.3	4567.69	9786.9
288.38	11259.8	5371.59	5511.51	10872.2	5771.97	5371.59	11412.5	288.55	9459.17	4554.85	4569.29	9274.19	5205.78	4554.85	9939.57
288.28	10902.6	5355.55	5550.81	11189.1	5686.74	5355.55	11715.6	288.45	9553.71	4541.77	4564.01	9497.74	5114.36	4541.77	10092.6
288.18	10945.6	5338.96	5608.83	11473	5611.34	5338.96	12015.3	288.35	9489.07	4528.49	4562.34	9707.41	5030.57	4528.49	10243.3
288.08	11275.1	5321.85	5691.27	11715.9	5544.58	5321.85	12308.1	288.25	9831.01	4515.02	4565.91	9899.87	4953.86	4515.02	10389.6
287.98	11780.7	5304.12	5804.94	11910.4	5485.22	5304.12	12592.3	288.15	10022.2	4501.19	4576.8	10071.8	4883.57	4501.19	10529.8
287.88	11852.2	5285.68	5958.05	12050.1	5432.09	5285.68	12868.9	288.05	10321	4487.03	4598.01	10220.1	4819.18	4487.03	10663.2
287.78	12699.5	5266.36	6160.28	12130.1	5384.07	5266.36	13141.8	287.95	10371.1	4472.56	4633.5	10342.2	4760.18	4472.56	10790.8
287.68	12929.8	5246.22	6423.01	12147.5	5340.33	5246.22	13418.4	287.85	10270.6	4457.56	4688.16	10435.4	4705.87	4457.56	10914.3
287.58	13183.9	5224.88	6758.72	12100.6	5299.71	5224.88	13709.2	287.75	10882.3	4442.03	4768.46	10497.9	4655.75	4442.03	11038
287.48	13594.2	5202.11	7181.27	11990	5261.28	5202.11	14028.3	287.65	10741.7	4425.88	4882.35	10528	4609.26	4425.88	11167.9
287.38	14287.9	5177.91	7705.73	11818.5	5224.44	5177.91	14392.8	287.55	10899.3	4408.93	5039.49	10524.9	4565.81	4408.93	11312.3
287.28	14526	5152.26	8347.48	11590.4	5188.64	5152.26	14822	287.45	11662.5	4391.09	5251.42	10488.1	4524.9	4391.09	11482.2
287.18	15718.6	5125.07	9121.38	11311.8	5153.35	5125.06	15336.4	287.35	11865.5	4372.45	5531.73	10418.1	4486.24	4372.45	11691.2
287.08	16748.9	5096.2	10040.7	10989.4	5118.05	5096.17	15955.9	287.25	12184.8	4352.86	5895.33	10315.7	4449.34	4352.86	11954.7
286.98	17048.6	5065.37	11115.5	10631.1	5082.09	5065.25	16698.3	287.15	13305.1	4332.15	6358.27	10182.2	4413.7	4332.15	12289.9
286.88	17662.4	5032.51	12351.4	10244.8	5045.02	5032.14	17577.3	287.05	13948.6	4310.22	6937.05	10019.5	4378.95	4310.21	12715.1
286.78	18088.2	4997.81	13747.8	9838.76	5006.51	4996.71	18600.8	286.95	13787.8	4286.95	7647.34	9829.88	4344.7	4286.93	13248.1
286.68	19536.6	4961.96	15295.6	9420.91	4966.3	4958.89	19768.1	286.85	14543.7	4262.2	8502.34	9615.96	4310.51	4262.1	13904.7
286.58	21141.8	4926.59	16975.3	8998.3	4923.89	4918.31	21069.1	286.75	15234.1	4236.1	9511.1	9380.82	4276.22	4235.78	14696.9
286.48	22120.1	4895.92	18755.7	8577.19	4878.8	4874.62	22483.7	286.65	16269.9	4208.62	10675.5	9127.34	4241.29	4207.61	15630
286.38	23031.7	4880.01	20593.6	8163.12	4830.78	4827.67	23984.5	286.55	16699.9	4180.63	11988.4	8858.81	4205.53	4177.55	16700.8
286.28	24012.2	4899.56	22432.8	7759.93	4778.9	4776.6	25541.4	286.45	17738.7	4154.38	13430.8	8578.38	4168.63	4145.46	17895.8
286.18	25723	4997.08	24207.4	7370.77	4722.57	4720.87	27135.2	286.35	18299	4135.47	14969.2	8288.96	4130.13	4111	19190.8
286.08	28408.1	5252.66	25843.2	6997.35	4660.75	4659.51	28775.4	286.25	20094.6	4137.51	16555.8	7993.24	4089.53	4073.78	20554.7
285.98	30066.9	5809.25	27263.8	6640.53	4592.46	4591.56	30531.4	286.15	20558.6	4190.88	18127.7	7693.53	4046.17	4033.24	21958.6
285.88	33946.5	6904.65	28395	6299.65	4516.04	4515.38	32569.2	286.05	22316.6	4358.87	19610.4	7391.64	3999.11	3988.52	23394.5
285.78	36733.4	8907.76	29171.7	5972.88	4429.34	4428.87	35195.1	285.95	24528.1	4764.95	20922.4	7088.96	3947.31	3938.68	24907.6
285.68	41292.8	12345.2	29544.1	5657.25	4329.68	4329.34	38888.1	285.85	26113.6	5632.72	21981.9	6786.05	3889.24	3882.21	26643.3
285.58	46673.1	17894.1	29481.9	5348.46	4213.52	4213.28	44298.1	285.75	29464.1	7337.2	22715.2	6482.47	3822.61	3816.91	28906.7
285.48	55145.4	26306.9	28978.5	5041.71	4077.19	4077.02	52173.3	285.65	33983.7	10455	23064.7	6176.41	3744.16	3739.55	32221.6
285.38	64927.4	38225	28051.1	4731.99	3917.07	3916.95	63174.2	285.55	39405.3	15785	22996.9	5865.6	3650.43	3646.71	37357.9
285.28	77000.3	53858.9	26739.4	4415.2	3730.62	3730.53	77552.6	285.45	46650.9	24285.4	22505	5545.82	3536.28	3533.29	45272.6
285.18	92733.5	72574.2	25103.2	4089.78	3517.94	3517.89	94731.5	285.35	57771.5	36864.5	21612	5214.09	3398.14	3395.74	56901.6
285.08	109724	92532.9	23215.4	3756.38	3281.39	3281.35	112942	285.25	73115.7	53963.1	20367.6	4868.63	3233.82	3231.9	72737.5
284.98	127423	110679	21156.3	3418.18	3025.8	3025.77	129202	285.15	90497.8	74959.3	18841.8	4509.71	3043.44	3041.91	92228.5
284.88	139534	123351	19006.4	3079.93	2757.57	2757.55	139922	285.05	114233	97610	17117.7	4140.8	2830.49	2829.28	113211
284.78	142694	127511	16841.3	2747.72	2484.32	2484.3	142131	284.95	132179	117976	15281.5	3766.96	2600.23	2599.27	131827
284.68	135354	122039	14726.4	2427.67	2213.6	2213.59	134766	284.85	144029	131324	13415.1	3394.83	2359.62	2358.86	143417
284.58	119196	108262	12714.9	2125.2	1952.16	1952.16	119197	284.75	144743	133961	11589.1	3030.87	2115.56	2114.96	144352
284.48	97467.3	89332.2	10846.7	1845.23	1706.1	1706.09	98612	284.65	131683	125056	9859.9	2681.28	1874.76	1874.29	133849
284.38	73670.8	68915.1	9149.53	1592.36	1481.08	1481.08	76694.9	284.55	111809	107081	8268.5	2351.94	1643.69	1643.32	114416
284.28	51566.7	49990.7	7640.26	1371.19	1282.66	1282.66	56436.9	284.45	84949.8	84535.5	6841.38	2048.02	1428.17	1427.88	90569.4
284.18	35216.1	34297.5	6325.23	1184.65	1114.59	1114.59	39578.3	284.35	60333.8	61941	5593.2	1775.12	1234.43	1234.2	66841.1
284.08	25354.6	22386.9	5201.49	1033.44	978.28	978.279	26665.2	284.25	40505.8	42422.5	4527.34	1537.15	1067.06	1066.88	46353.4
283.98	18585.2	13994.1	4258.32	915.662	872.467	872.466	17423.2	284.15	26153.8	27347.6	3638.54	1336.49	929.108	928.973	30464.8
283.88	13083.6	8451.87	3479.51	827.367	793.716	793.716	11171.3	284.05	16828.6	16714.9	2914.33	1172.99	821.099	820.995	19160.3
283.78	9631.23	4999.76	2845.36	763.062	736.983	736.983	7134.22	283.95	12045.4	9773.99	2336.53	1043.41	740.428	740.348	11673.3
283.68	7138.13	2962.42	2335.14	717.033	696.928	696.928	4620.74	283.85	9049.15	5544.41	1884.68	943.258	683.213	683.151	7006.11
283.58	5460.57	1818.84	1928.58	683.907	668.489	668.489	3094.34	283.75	7164.78	3124.04	1536.8	866.266	643.782	643.735	4239.68
283.48	4067.02	1206.18	1607.5	659.65	647.887	647.887	2177.55	283.65	5746.98	1817.8	1272.44	806.672	616.925	616.889	2663.17
283.38	3871.1	891.87	1356.44	641.769	632.841	632.841	1624.39	283.55	4948.13	1150.42	1073.65	759.716	598.396	598.369	1787.08
283.28	2806.44	736.685	1162.09	628.527	621.787	621.787	1283.73	283.45	3188.03	826.163	925.549	721.908	585.184	585.164	1303.31
283.18	2204.57	662.21	1013.02	618.549	613.486	613.486	1066.81	283.35	2625.95	675.155	816.06	690.77	575.253	575.237	1031.53
283.08	1894.83	626.78	899.618	610.81	607.028	607.028	923.151	283.25	2145.57	606.854	735.841	664.822	567.525	567.514	872.501
282.98	1729.25	609.608	814.169	604.766	601.955	601.955	824.633	283.15	1960.54	576.147	677.682	643.145	561.448	561.44	774.104
282.88	1609.91	600.755	750.366	600	597.921	597.921	755.278	283.05	1529.68	561.91	636.002	625.083	556.696	556.69	709.622
282.78	1366.65	595.609	703.069	596.135	594.606	594.606	705.6	282.95	1621.05	554.733	606.442	610.049	552.98	552.975	665.279
282.68	1782.48	592.346	668.441	593.125	592.007	592.007	669.898	282.85	1820.38	550.7	585.751	597.619	550.142	550.138	633.799
282.58	1236.57	589.964	643.205	590.669	589.855	589.855	644.128	282.75	1387.41	547.963	571.23	587.173	547.795	547.792	610.784
282.48	1027.19	588.067	624.916	588.622	588.033	588.033	625.539	282.65	1016.07	545.881	561.072	578.393	545.834	545.832	593.684
282.38	997.675	586.505	611.751	586.92	586.495	586.495	612.185	282.55	942.37	544.191	553.968	571.018	544.179	544.177	580.824
282.28	822.417	585.218	602.344	585.519	585.215	585.215	602.651	282.45	872.63	542.798	549.01	564.852	542.796	542.795	571.072
282.18	895.377	584.146	595.651	584.361	584.145	584.145	595.868	282.35	901.115	541.619	545.516	559.689	541.619	541.618	563.589
282.08	789.64	583.246	590.902	583.4	583.246	583.246	591.055	282.25	832.732	540.666	543.081	555.425	540.666	540.665	557.841
281.98	679.657	582.63	587.674	582.738	582.63	582.63	587.783	282.15	719.871	539.976	541.454	551.994	539.976	539.975	553.473
281.88	629.107	582.15	585.443	582.226	582.15	582.15	585.518	282.05	692.593	539.476	540.37	549.233	539.476	539.476	550.128
281.78	712.483	581.753	583.882	581.806	581.753	581.753	583.935	281.95	569.86	539.072	539.606	546.968	539.072	539.072	547.503
281.68	632.278	581.467	582.829	581.504	581.467	581.467	582.866	281.85	578.938	538.753	539.069	545.124	538.754	538.753	545.44
281.58	583.645	581.252	582.116	581.278	581.252	581.252	582.142	281.75	603.12	538.496	538.68	543.621	538.496	538.496	543.805
281.48	654.364	581.102	581.644	581.119	581.102	581.102	581.662	281.65	504.453	538.321	538.427	542.431	538.321	538.321	542.537
281.38	672.721	580.99	581.327	581.002	580.99	580.99	581.339	281.55	572.965	538.218	538.278	541.503	538.218	538.218	541.563
281.28	528.232	580.89	581.098	580.898	580.89	580.89	581.106	281.45	545.954	538.169	538.203	540.788	538.169	538.169	540.822
281.18	517.589	580.77	580.897	580.775	580.77	580.77	580.902	281.35	586.063	538.169	538.188	540.25	538.169	538.169	540.269
281.08	621.343	580.662	580.739	580.666	580.662	580.662	580.742	281.25	521.083	538.169	538.18	539.817	538.169	538.169	539.828
280.98	626.782	580.56	580.606	580.562	580.56	580.56	580.608	281.15	503.703	538.169	538.175	539.471	538.169	538.169	539.476
280.88	627.82	580.448	580.475	580.45	580.448	580.448	580.477	281.05	463.746	538.169	538.172	539.194	538.169	538.169	539.197
280.78	713.989	580.345	580.361	580.346	580.345	580.345	580.362	280.95	465.17	538.169	538.171	538.974	538.169	538.169	538.975
280.68	659.5	580.259	580.269	580.26	580.259	580.259	580.269	280.85	523.202	538.169	538.17	538.799	538.169	538.169	538.799
280.58	607.003	580.142	580.147	580.142	580.142	580.142	580.148	280.75	594.186	538.169	538.17	538.66	538.169	538.169	538.661
280.48	554.244	579.977	579.98	579.978	579.977	579.977	579.981	280.65	553.988	538.169	538.169	538.551	538.169	538.169	538.551
280.38	499.162	0	0	0	0	0	499.164	280.55	481.3	0	0	0	0	0	481.596

[truncated: 12 more sheets: Fig.3e,f, Fig.4a, Fig.4b, Fig.4c, Fig.4d, Fig.4e, Fig.4f, Fig.5a, Fig.5b, Fig.5c, Fig.5d,e, Fig.5l]
